# Supplementary material for: Single-Cell Sequencing Reveals the Regulatory Role of Maresin1 on Neutrophils during Septic Lung Injury
Source: Cells. 2022 Nov 23;11(23):3733. doi: 10.3390/cells11233733 (PMC9739442; doi:10.3390/cells11233733)
Supplement: Supplementary file 1 [file cells-11-03733-s001.zip]

Archive with 2 entries (2 files):
- cells-1978045-supplementary.pdf
- Supplementary Table1.csv
