# Supplementary material for: Single-Cell Sequencing Reveals the Regulatory Role of Maresin1 on Neutrophils during Septic Lung Injury
Source: Cells. 2022 Nov 23;11(23):3733. doi: 10.3390/cells11233733 (PMC9739442; doi:10.3390/cells11233733)
Supplement: Supplementary file 1 [file cells-11-03733-s001.zip › Supplementary Table1.csv]

	p_val	avg_log2FC	pct.1	pct.2	p_val_adj	cluster	gene
Hist1h1b	0	3.56780839524927	0.887	0.06	0	Cycle cell	Hist1h1b
Stmn1	0	3.12007919061333	0.985	0.119	0	Cycle cell	Stmn1
Top2a	0	2.84985132800547	0.929	0.041	0	Cycle cell	Top2a
Mki67	0	2.76300967580265	0.936	0.084	0	Cycle cell	Mki67
Tubb5	0	2.73622460629322	0.995	0.341	0	Cycle cell	Tubb5
Hist1h4d	0	2.67751391021255	0.869	0.17	0	Cycle cell	Hist1h4d
Hist1h2ap	0	2.64900817007051	0.786	0.058	0	Cycle cell	Hist1h2ap
Pclaf	0	2.62807602299528	0.936	0.034	0	Cycle cell	Pclaf
Birc5	0	2.39733839764707	0.916	0.032	0	Cycle cell	Birc5
Ube2c	0	2.27980076440206	0.759	0.032	0	Cycle cell	Ube2c
Hist1h2ae	0	2.13292960883999	0.709	0.04	0	Cycle cell	Hist1h2ae
Dut	0	2.05968436207574	0.828	0.066	0	Cycle cell	Dut
Hist1h3c	0	1.95365105723391	0.734	0.009	0	Cycle cell	Hist1h3c
Smc4	0	1.87956783668896	0.953	0.219	0	Cycle cell	Smc4
Hist1h2ab	0	1.87771225339878	0.653	0.007	0	Cycle cell	Hist1h2ab
Smc2	0	1.87748505362062	0.941	0.058	0	Cycle cell	Smc2
H2afx	0	1.72656193131902	0.805	0.091	0	Cycle cell	H2afx
Cdca8	0	1.70582232847775	0.84	0.022	0	Cycle cell	Cdca8
Nusap1	0	1.6603105845826	0.778	0.005	0	Cycle cell	Nusap1
Cks1b	0	1.62683980012377	0.897	0.082	0	Cycle cell	Cks1b
Prc1	0	1.62364244632124	0.791	0.016	0	Cycle cell	Prc1
Cenpf	0	1.62150198978879	0.643	0.012	0	Cycle cell	Cenpf
Rrm2	0	1.50541711451281	0.781	0.01	0	Cycle cell	Rrm2
Hist1h3e	0	1.49223727708094	0.724	0.071	0	Cycle cell	Hist1h3e
Spc24	0	1.40631700108456	0.882	0.035	0	Cycle cell	Spc24
Gmnn	0	1.40578700285357	0.855	0.063	0	Cycle cell	Gmnn
Tpx2	0	1.39984247403449	0.756	0.01	0	Cycle cell	Tpx2
Selenoh	0	1.38786893109299	0.916	0.182	0	Cycle cell	Selenoh
Racgap1	0	1.37705545336583	0.857	0.037	0	Cycle cell	Racgap1
Dnajc9	0	1.36280711155059	0.872	0.108	0	Cycle cell	Dnajc9
Ezh2	0	1.35519372400359	0.845	0.078	0	Cycle cell	Ezh2
Rrm1	0	1.32930047704146	0.867	0.06	0	Cycle cell	Rrm1
Cenpe	0	1.32349967479796	0.692	0.016	0	Cycle cell	Cenpe
Ccnb2	0	1.32123724314259	0.739	0.036	0	Cycle cell	Ccnb2
Tyms	0	1.31625488467859	0.746	0.029	0	Cycle cell	Tyms
Cdca3	0	1.3150635054624	0.759	0.026	0	Cycle cell	Cdca3
Kif11	0	1.31303564686929	0.756	0.008	0	Cycle cell	Kif11
Atad2	0	1.30154244942253	0.857	0.135	0	Cycle cell	Atad2
Ccna2	0	1.29479751207538	0.786	0.007	0	Cycle cell	Ccna2
Cdk1	0	1.28545590755423	0.768	0.009	0	Cycle cell	Cdk1
Lig1	0	1.27980171171031	0.751	0.042	0	Cycle cell	Lig1
Mcm3	0	1.25286025056375	0.783	0.068	0	Cycle cell	Mcm3
Hist1h1d	0	1.25255682948353	0.581	0.034	0	Cycle cell	Hist1h1d
Hmmr	0	1.2121910325142	0.643	0.005	0	Cycle cell	Hmmr
Hist1h2bj	0	1.17100737918522	0.571	0.014	0	Cycle cell	Hist1h2bj
Mcm7	0	1.15466894601826	0.771	0.049	0	Cycle cell	Mcm7
Dnmt1	0	1.14688819309076	0.791	0.104	0	Cycle cell	Dnmt1
Incenp	0	1.13538556307173	0.778	0.054	0	Cycle cell	Incenp
1500009L16Rik	0	1.11329906905808	0.458	0.017	0	Cycle cell	1500009L16Rik
Mcm6	0	1.08301795625875	0.751	0.078	0	Cycle cell	Mcm6
Ccdc34	0	1.08274273859556	0.781	0.064	0	Cycle cell	Ccdc34
Cd8a	0	1.0680035068685	0.458	0.031	0	Cycle cell	Cd8a
Hist1h4h	0	1.06667317581871	0.613	0.038	0	Cycle cell	Hist1h4h
Clspn	0	1.05642678702972	0.69	0.015	0	Cycle cell	Clspn
Exosc8	0	1.04387979224348	0.862	0.147	0	Cycle cell	Exosc8
Knl1	0	1.04314714062042	0.687	0.013	0	Cycle cell	Knl1
Mcm5	0	1.03301518745037	0.744	0.034	0	Cycle cell	Mcm5
Hist1h1a	0	1.02540706469726	0.51	0.01	0	Cycle cell	Hist1h1a
Asf1b	0	1.00936761236334	0.739	0.013	0	Cycle cell	Asf1b
Tacc3	0	0.995040319237637	0.722	0.029	0	Cycle cell	Tacc3
Rangap1	0	0.976191099809968	0.83	0.098	0	Cycle cell	Rangap1
Kif23	0	0.973588205524527	0.672	0.068	0	Cycle cell	Kif23
Cenpw	0	0.957114096342843	0.766	0.053	0	Cycle cell	Cenpw
Cmc2	0	0.946035455911709	0.825	0.093	0	Cycle cell	Cmc2
Tipin	0	0.942437458150338	0.704	0.05	0	Cycle cell	Tipin
Lsm2	0	0.939640010645489	0.828	0.121	0	Cycle cell	Lsm2
Topbp1	0	0.929010675128035	0.81	0.107	0	Cycle cell	Topbp1
Kif15	0	0.916902874847528	0.677	0.007	0	Cycle cell	Kif15
Orc6	0	0.913183058105553	0.727	0.065	0	Cycle cell	Orc6
Kif4	0	0.907518395367432	0.667	0.005	0	Cycle cell	Kif4
Cbx5	0	0.894710926916302	0.761	0.05	0	Cycle cell	Cbx5
Rfc4	0	0.889120703165007	0.727	0.043	0	Cycle cell	Rfc4
Esco2	0	0.887489108935049	0.542	0.001	0	Cycle cell	Esco2
Uhrf1	0	0.886861749968939	0.635	0.012	0	Cycle cell	Uhrf1
Hist2h2bb	0	0.880322463723636	0.515	0.021	0	Cycle cell	Hist2h2bb
Hist1h3f	0	0.878616968071359	0.537	0.021	0	Cycle cell	Hist1h3f
Fbxo5	0	0.875871649991589	0.512	0.005	0	Cycle cell	Fbxo5
Mcm4	0	0.874028976195923	0.727	0.092	0	Cycle cell	Mcm4
Phgdh	0	0.847723450140921	0.655	0.077	0	Cycle cell	Phgdh
Dbf4	0	0.842083320433495	0.788	0.093	0	Cycle cell	Dbf4
Cdkn3	0	0.83091151865119	0.606	0.034	0	Cycle cell	Cdkn3
Dlgap5	0	0.828096177983397	0.613	0.015	0	Cycle cell	Dlgap5
Ndc80	0	0.822955092456697	0.653	0.016	0	Cycle cell	Ndc80
Tk1	0	0.815791733313422	0.635	0.01	0	Cycle cell	Tk1
Aspm	0	0.81492094931219	0.48	0.004	0	Cycle cell	Aspm
Ccnb1	0	0.804410821283135	0.539	0.006	0	Cycle cell	Ccnb1
Prim1	0	0.801957764946464	0.65	0.023	0	Cycle cell	Prim1
Cenpm	0	0.799284302432036	0.626	0.057	0	Cycle cell	Cenpm
Cdc20	0	0.793938012385846	0.517	0.006	0	Cycle cell	Cdc20
Rpa2	0	0.791371652026041	0.658	0.069	0	Cycle cell	Rpa2
Hist1h3b	0	0.789607554997397	0.468	0.001	0	Cycle cell	Hist1h3b
Hist1h2bn	0	0.781677941369658	0.49	0.013	0	Cycle cell	Hist1h2bn
Aurkb	0	0.772539149780836	0.648	0.006	0	Cycle cell	Aurkb
Hist1h2bb	0	0.768914882595024	0.453	0.005	0	Cycle cell	Hist1h2bb
Lockd	0	0.766028177566945	0.626	0.021	0	Cycle cell	Lockd
Spc25	0	0.765878521705883	0.584	0.007	0	Cycle cell	Spc25
Bub1b	0	0.760634345902635	0.608	0.034	0	Cycle cell	Bub1b
Ncapd2	0	0.759421175588776	0.616	0.012	0	Cycle cell	Ncapd2
Ncapg2	0	0.75022426095667	0.635	0.039	0	Cycle cell	Ncapg2
Dtl	0	0.747288579724618	0.542	0.015	0	Cycle cell	Dtl
Gzmk	0	0.74398513459235	0.384	0.023	0	Cycle cell	Gzmk
Pmf1	0	0.731343804243303	0.734	0.084	0	Cycle cell	Pmf1
Rfc3	0	0.726100720788326	0.603	0.042	0	Cycle cell	Rfc3
Rpa3	0	0.725454835369946	0.682	0.085	0	Cycle cell	Rpa3
Sae1	0	0.706596703574896	0.736	0.091	0	Cycle cell	Sae1
Ncaph	0	0.700451173862952	0.608	0.006	0	Cycle cell	Ncaph
Knstrn	0	0.700119158380782	0.586	0.02	0	Cycle cell	Knstrn
Shcbp1	0	0.694102344989696	0.589	0.004	0	Cycle cell	Shcbp1
Diaph3	0	0.691143542270285	0.574	0.014	0	Cycle cell	Diaph3
Ncapd3	0	0.685779986186861	0.655	0.056	0	Cycle cell	Ncapd3
Hirip3	0	0.685419137056217	0.589	0.025	0	Cycle cell	Hirip3
Hist1h2af	0	0.683304214898231	0.488	0.001	0	Cycle cell	Hist1h2af
Kif20b	0	0.680048698183965	0.493	0.011	0	Cycle cell	Kif20b
Ska1	0	0.679401471073385	0.599	0.003	0	Cycle cell	Ska1
Mad2l1	0	0.676987948670482	0.616	0.018	0	Cycle cell	Mad2l1
Pola1	0	0.668755083492439	0.559	0.028	0	Cycle cell	Pola1
Cep55	0	0.656680245293427	0.547	0.004	0	Cycle cell	Cep55
Cit	0	0.653320243237148	0.554	0.005	0	Cycle cell	Cit
Plk4	0	0.646236595913647	0.623	0.047	0	Cycle cell	Plk4
Hells	0	0.639635801611154	0.493	0.016	0	Cycle cell	Hells
Hist1h2an	0	0.630516067852264	0.369	0.006	0	Cycle cell	Hist1h2an
Depdc1a	0	0.625755462238617	0.505	0.003	0	Cycle cell	Depdc1a
Nrm	0	0.61179775086935	0.613	0.062	0	Cycle cell	Nrm
Rad51ap1	0	0.603919078857725	0.537	0.004	0	Cycle cell	Rad51ap1
Hist1h2bm	0	0.600646671349182	0.414	0.002	0	Cycle cell	Hist1h2bm
Hist1h3i	0	0.596294962743023	0.411	0.014	0	Cycle cell	Hist1h3i
Plk1	0	0.594553664166074	0.488	0.002	0	Cycle cell	Plk1
Ncapg	0	0.591271308970586	0.505	0.004	0	Cycle cell	Ncapg
Ckap2	0	0.58688069772556	0.461	0.006	0	Cycle cell	Ckap2
Bub1	0	0.586387270517149	0.5	0.002	0	Cycle cell	Bub1
Mcm2	0	0.585367672492068	0.53	0.031	0	Cycle cell	Mcm2
Themis	0	0.584496889771593	0.429	0.027	0	Cycle cell	Themis
Rad51	0	0.583224556988615	0.515	0.006	0	Cycle cell	Rad51
Rfc5	0	0.579736942766637	0.626	0.038	0	Cycle cell	Rfc5
Haus4	0	0.579409679238579	0.576	0.031	0	Cycle cell	Haus4
Dhfr	0	0.576912188614951	0.525	0.019	0	Cycle cell	Dhfr
Ppil1	0	0.575732329845678	0.586	0.047	0	Cycle cell	Ppil1
Kif22	0	0.56875372752105	0.498	0.005	0	Cycle cell	Kif22
Ccne1	0	0.563919240769777	0.446	0.006	0	Cycle cell	Ccne1
Cenph	0	0.56275583772945	0.517	0.007	0	Cycle cell	Cenph
Rpa1	0	0.562255912850835	0.623	0.063	0	Cycle cell	Rpa1
Nt5c3b	0	0.541507337766257	0.542	0.046	0	Cycle cell	Nt5c3b
E2f8	0	0.540815404528529	0.505	0.011	0	Cycle cell	E2f8
Cenpk	0	0.540338207699589	0.534	0.014	0	Cycle cell	Cenpk
Mis18bp1	0	0.538030587127831	0.48	0.01	0	Cycle cell	Mis18bp1
Sgo1	0	0.535086156633567	0.461	0.002	0	Cycle cell	Sgo1
Nuf2	0	0.519920604913612	0.443	0.002	0	Cycle cell	Nuf2
Hmgb3	0	0.502847154233802	0.52	0.031	0	Cycle cell	Hmgb3
Dctpp1	1.31613119326627e-306	1.04461696217366	0.798	0.128	2.77124584054147e-302	Cycle cell	Dctpp1
Hist2h2ac	6.60114260074258e-305	1.25399794470158	0.631	0.077	1.38993658601236e-300	Cycle cell	Hist2h2ac
Arhgap11a	9.47031232620445e-300	0.640114740230911	0.628	0.072	1.99406896340561e-295	Cycle cell	Arhgap11a
Anp32e	7.25997801254988e-298	1.54864009978423	0.958	0.235	1.5286609703225e-293	Cycle cell	Anp32e
Cd8b1	9.03049484242389e-297	1.84757593649812	0.478	0.042	1.90146099402077e-292	Cycle cell	Cd8b1
Fen1	2.46365733975715e-294	0.588866380169823	0.635	0.074	5.18747689459265e-290	Cycle cell	Fen1
Dtymk	1.07633910632362e-293	0.881204359848075	0.778	0.123	2.26633962227502e-289	Cycle cell	Dtymk
Ppih	1.54093743577488e-287	0.574111105706342	0.638	0.078	3.24459786476759e-283	Cycle cell	Ppih
Nucks1	5.62785209682624e-287	1.7481772705084	0.961	0.271	1.18500053750773e-282	Cycle cell	Nucks1
Cenpa	1.10903815038977e-285	1.55529229398988	0.825	0.153	2.3351907294607e-281	Cycle cell	Cenpa
Ckap5	1.47706715819682e-284	0.760676272723108	0.704	0.098	3.11011260829923e-280	Cycle cell	Ckap5
Cdt1	1.28007442837144e-279	0.515088185012792	0.51	0.049	2.69532471637891e-275	Cycle cell	Cdt1
Tuba1b	2.1353105105618e-276	2.436838136099	0.978	0.358	4.49610981103892e-272	Cycle cell	Tuba1b
Cxcr3	1.17498212266675e-272	0.574607521989603	0.426	0.035	2.4740423574871e-268	Cycle cell	Cxcr3
Cbx3	3.99054692010737e-272	1.48676890365349	0.951	0.257	8.40249559497807e-268	Cycle cell	Cbx3
Mthfd2	6.45456708782322e-270	0.524060984458146	0.589	0.069	1.35907364601206e-265	Cycle cell	Mthfd2
Thy1	1.02450282559271e-268	1.21401029867184	0.562	0.067	2.15719314956801e-264	Cycle cell	Thy1
Usp1	8.35540035297163e-264	0.967367580182341	0.845	0.161	1.75931309832171e-259	Cycle cell	Usp1
Hpf1	2.1869982017662e-260	1.12526725511739	0.874	0.188	4.60494341363891e-256	Cycle cell	Hpf1
Cd3e	3.63630093768348e-255	1.04447632446455	0.581	0.072	7.65659525438634e-251	Cycle cell	Cd3e
Ran	9.62736187401214e-248	1.94802557459132	0.978	0.416	2.027137316192e-243	Cycle cell	Ran
Tmpo	4.89649971868335e-246	1.6094320290645	0.956	0.312	1.03100698076597e-241	Cycle cell	Tmpo
Dpy30	1.49229504430053e-243	0.82682611597811	0.776	0.143	3.14217644527921e-239	Cycle cell	Dpy30
Hist1h4i	3.24501912581699e-242	0.608576620164822	0.606	0.083	6.83271227132026e-238	Cycle cell	Hist1h4i
Csrp1	5.15000444044098e-242	0.708578596354745	0.655	0.097	1.08438493497925e-237	Cycle cell	Csrp1
H2afv	1.78598064816758e-241	1.73181073646311	0.946	0.302	3.76056085278166e-237	Cycle cell	H2afv
Trac	3.33647060037363e-241	1.40807486270541	0.596	0.084	7.02527249614672e-237	Cycle cell	Trac
Rnaseh2b	3.48389521864459e-241	0.596616459876969	0.663	0.098	7.33568977237804e-237	Cycle cell	Rnaseh2b
Rbbp7	1.2445608658992e-240	0.939425666509252	0.855	0.178	2.62054735923735e-236	Cycle cell	Rbbp7
Nsd2	1.47987921754363e-237	0.860770437782479	0.761	0.137	3.11603368045987e-233	Cycle cell	Nsd2
Bcl11b	9.21275224175127e-237	0.546777327087633	0.451	0.045	1.93983711202315e-232	Cycle cell	Bcl11b
Ptma	1.71762308480129e-235	2.19095523572781	1	0.742	3.61662716735759e-231	Cycle cell	Ptma
Cd28	1.44910337880829e-232	1.19468132238944	0.591	0.083	3.05123207441874e-228	Cycle cell	Cd28
Cep57	2.15690407913796e-231	0.505719799150834	0.601	0.083	4.54157722903289e-227	Cycle cell	Cep57
Banf1	2.46564021012476e-231	1.23629235698812	0.943	0.272	5.1916520264387e-227	Cycle cell	Banf1
Bex3	8.30287226032649e-231	0.709801694453378	0.717	0.12	1.74825278313435e-226	Cycle cell	Bex3
Prdx4	4.33521497451931e-227	0.652501150998486	0.658	0.104	9.12822865034786e-223	Cycle cell	Prdx4
Anp32b	6.90622512462455e-227	1.89185250332485	0.985	0.514	1.45417476224095e-222	Cycle cell	Anp32b
Ssrp1	8.10302892743827e-226	0.942001855379746	0.818	0.179	1.7061737709614e-221	Cycle cell	Ssrp1
AI506816	4.8580387312738e-224	0.890265092998987	0.766	0.146	1.02290863525701e-219	Cycle cell	AI506816
Cd3g	2.92572642559416e-223	1.47137510966762	0.594	0.087	6.16040956173107e-219	Cycle cell	Cd3g
Psip1	7.73956813888907e-223	0.873280218565258	0.788	0.155	1.62964346732448e-218	Cycle cell	Psip1
Ube2s	1.24335889335653e-220	1.88438045358978	0.983	0.446	2.61801648585152e-216	Cycle cell	Ube2s
Hmgb1	1.24426731682889e-220	1.84545067066322	0.998	0.792	2.61992926231492e-216	Cycle cell	Hmgb1
Nasp	6.83343715050314e-220	1.161719876889	0.869	0.217	1.43884852640994e-215	Cycle cell	Nasp
Hat1	7.88116690452622e-220	0.697873137933465	0.749	0.139	1.65945850341704e-215	Cycle cell	Hat1
Ckap2l	4.65662142497705e-219	0.684230897862385	0.581	0.084	9.80498207243167e-215	Cycle cell	Ckap2l
Alyref	1.11549600382593e-218	1.23551422545756	0.911	0.274	2.34878838565588e-214	Cycle cell	Alyref
Hmgn5	2.38531673283079e-218	0.72722065703328	0.805	0.16	5.0225229126485e-214	Cycle cell	Hmgn5
Cdk4	7.81944036281478e-218	0.69884238501151	0.727	0.132	1.64646136279428e-213	Cycle cell	Cdk4
Cd226	2.02527183317219e-216	0.504957391314268	0.387	0.037	4.26441237192736e-212	Cycle cell	Cd226
Hmgb2	4.39281508067833e-215	2.22405660886118	1	0.871	9.24951143387628e-211	Cycle cell	Hmgb2
Ddx39	1.78231852997487e-214	0.907963569398405	0.833	0.189	3.75284989671508e-210	Cycle cell	Ddx39
Hist1h2be	1.41088761041049e-213	0.724264025330483	0.562	0.08	2.97076495248032e-209	Cycle cell	Hist1h2be
Idh3a	2.07563148862091e-213	0.625866401739595	0.672	0.115	4.3704496624402e-209	Cycle cell	Idh3a
Cdc25b	2.76482451945192e-212	0.638727118202996	0.53	0.073	5.82161450815797e-208	Cycle cell	Cdc25b
Lat	1.39665033366621e-209	1.23848195307874	0.581	0.092	2.94078694256757e-205	Cycle cell	Lat
Uchl3	1.30070860951659e-208	0.593830473268273	0.672	0.116	2.73877204819813e-204	Cycle cell	Uchl3
Icos	4.54845011646331e-208	0.670326371498827	0.505	0.064	9.57721656522515e-204	Cycle cell	Icos
Pa2g4	1.39208865102529e-207	0.819734165503929	0.823	0.183	2.93118186359886e-203	Cycle cell	Pa2g4
Rif1	8.20186096366598e-206	0.52827851016411	0.591	0.089	1.72698384450951e-201	Cycle cell	Rif1
Cd3d	1.55594642565327e-205	1.51017508572066	0.608	0.099	3.27620079385553e-201	Cycle cell	Cd3d
Ppia	6.72065891928998e-205	1.77747711558396	0.998	0.817	1.4151019420457e-200	Cycle cell	Ppia
Klrc1	7.15026781533381e-205	0.69810642007213	0.461	0.055	1.50556039119669e-200	Cycle cell	Klrc1
Sms	1.5029643709165e-204	0.636002341497081	0.697	0.126	3.16464177940178e-200	Cycle cell	Sms
Gimap7	1.85396338431978e-203	0.856317521499625	0.534	0.076	3.90370530202373e-199	Cycle cell	Gimap7
Ctla4	3.99742908495501e-203	0.624844822679467	0.411	0.044	8.41698668128127e-199	Cycle cell	Ctla4
Lsm5	9.19841168865588e-202	1.13509047878298	0.924	0.282	1.93681756516338e-197	Cycle cell	Lsm5
Dek	1.18463627613304e-201	1.71357203230452	0.968	0.476	2.49437014302573e-197	Cycle cell	Dek
Eri1	5.9980017180381e-201	0.689372584370816	0.761	0.153	1.2629392417501e-196	Cycle cell	Eri1
H2afz	5.1211562517032e-200	1.93548701405464	0.993	0.822	1.07831066035862e-195	Cycle cell	H2afz
Paics	3.61546893464696e-199	0.715179364697953	0.712	0.14	7.61273138879264e-195	Cycle cell	Paics
Snrpa1	4.18559632239216e-197	0.806176842041418	0.823	0.189	8.81319161642894e-193	Cycle cell	Snrpa1
Mrpl18	9.75537114119148e-197	1.079410891013	0.921	0.284	2.05409094748928e-192	Cycle cell	Mrpl18
Sh2d1a	3.9070584250286e-194	0.701806794520568	0.48	0.064	8.22670221974023e-190	Cycle cell	Sh2d1a
Ranbp1	6.56034453830393e-193	1.33662844409992	0.931	0.317	1.38134614598528e-188	Cycle cell	Ranbp1
Vars	2.32059401324072e-192	0.51473915426519	0.648	0.112	4.88624275427966e-188	Cycle cell	Vars
Skap1	2.87157519634356e-191	0.971126641737505	0.606	0.103	6.046388733421e-187	Cycle cell	Skap1
Cbx1	1.92520460706506e-190	0.76022675226441	0.803	0.182	4.05371082063619e-186	Cycle cell	Cbx1
Pop5	3.69558093771547e-189	0.608426642747107	0.761	0.158	7.7814152224537e-185	Cycle cell	Pop5
Snrpd1	1.12183110032531e-188	1.28760243528996	0.946	0.363	2.36212756484497e-184	Cycle cell	Snrpd1
Trbc2	2.95696373142209e-188	1.97755749791248	0.616	0.118	6.22618283288236e-184	Cycle cell	Trbc2
Smarcc1	3.52314266312843e-187	0.605092995281255	0.695	0.134	7.41832919148322e-183	Cycle cell	Smarcc1
Pcna	1.19723834782692e-186	1.57604027129087	0.887	0.3	2.52090506518436e-182	Cycle cell	Pcna
Nudc	1.06103781846361e-184	1.0985140046754	0.911	0.29	2.23412123055697e-180	Cycle cell	Nudc
Uchl5	5.06483465535835e-184	0.648884124033419	0.788	0.173	1.06645158503225e-179	Cycle cell	Uchl5
Smc6	7.09275617193734e-184	1.02746989307304	0.914	0.267	1.49345073956313e-179	Cycle cell	Smc6
Impdh2	1.39720533739072e-183	0.688716935573367	0.791	0.178	2.9419555584099e-179	Cycle cell	Impdh2
Smc3	1.794749410379e-183	0.973560095978674	0.889	0.256	3.77902435849403e-179	Cycle cell	Smc3
Fkbp3	4.50040045614521e-183	0.898498347400976	0.798	0.196	9.47604320045935e-179	Cycle cell	Fkbp3
Nudt21	1.83769561034237e-179	0.89715575526576	0.894	0.258	3.86945187713689e-175	Cycle cell	Nudt21
Gm19585	2.96694854051794e-178	0.58803692748881	0.515	0.077	6.24720684691458e-174	Cycle cell	Gm19585
Tubb4b	4.41434311769237e-175	1.5705106564935	0.938	0.405	9.29484086861305e-171	Cycle cell	Tubb4b
Lck	6.29061050809453e-175	0.922493856877467	0.591	0.106	1.32455094858438e-170	Cycle cell	Lck
Mrpl58	1.4004743282492e-173	0.709319406439312	0.808	0.195	2.94883874556151e-169	Cycle cell	Mrpl58
Erh	1.42433070097504e-173	0.982845357736685	0.837	0.233	2.99907072397304e-169	Cycle cell	Erh
Gpr183	1.85647359085443e-173	0.611349206444457	0.579	0.1	3.90899079290309e-169	Cycle cell	Gpr183
Casp8ap2	2.47473898830484e-173	0.666730093511799	0.717	0.152	5.21081041377467e-169	Cycle cell	Casp8ap2
Ppa1	2.57553623368671e-171	0.615453223942571	0.621	0.118	5.42304909365074e-167	Cycle cell	Ppa1
Bub3	3.48402311939376e-170	0.816883837790398	0.781	0.199	7.3359590801955e-166	Cycle cell	Bub3
Maz	5.99077669955778e-170	0.546311984108329	0.658	0.131	1.26141794185889e-165	Cycle cell	Maz
Mrps26	1.16521206759904e-169	0.624868539539443	0.781	0.18	2.45347052953654e-165	Cycle cell	Mrps26
Lgals1	5.04851385577879e-169	2.44610237606946	0.958	0.431	1.06301507747278e-164	Cycle cell	Lgals1
Lyar	6.25258550803883e-169	0.594924437266636	0.722	0.155	1.31654440457266e-164	Cycle cell	Lyar
Serpinb6b	4.26760478657145e-168	1.01380507688353	0.616	0.118	8.98586863860484e-164	Cycle cell	Serpinb6b
Gadd45gip1	1.25077115812315e-167	0.549068593146264	0.709	0.15	2.6336237505441e-163	Cycle cell	Gadd45gip1
Nap1l1	2.2019133725322e-167	1.32660511457102	0.948	0.409	4.6363487972038e-163	Cycle cell	Nap1l1
Mrpl42	3.29816054784758e-167	0.712878446007619	0.803	0.202	6.94460684954787e-163	Cycle cell	Mrpl42
Ms4a4b	7.23193405164835e-167	1.94987290930512	0.682	0.17	1.52275603391508e-162	Cycle cell	Ms4a4b
Snrpe	1.91548837872462e-166	1.39557003026789	0.975	0.493	4.03325233024257e-162	Cycle cell	Snrpe
Nans	1.34286213405733e-165	0.626124055593066	0.69	0.149	2.82753050947112e-161	Cycle cell	Nans
Gramd3	3.48412601521289e-165	0.834870289323069	0.613	0.117	7.33617573763226e-161	Cycle cell	Gramd3
Hint1	5.65349447327897e-165	1.41184108314641	0.985	0.556	1.19039979629362e-160	Cycle cell	Hint1
Prmt1	5.73838595143853e-165	0.652561250580024	0.771	0.182	1.2082745459349e-160	Cycle cell	Prmt1
Mrpl13	1.64454773234606e-163	0.501743506684125	0.672	0.138	3.46275970522787e-159	Cycle cell	Mrpl13
Snrnp40	9.32386439381005e-163	0.537244057600944	0.682	0.145	1.96323288676064e-158	Cycle cell	Snrnp40
Hist1h1e	1.11595628589797e-160	2.13508624468586	0.897	0.341	2.34975755558678e-156	Cycle cell	Hist1h1e
Bola3	1.12812723038846e-160	0.509519149832676	0.709	0.152	2.37538469630595e-156	Cycle cell	Bola3
Ybx3	1.25535623021472e-160	0.898328071535532	0.867	0.252	2.64327807834011e-156	Cycle cell	Ybx3
Cd247	1.2730901283782e-160	0.541931774717533	0.49	0.077	2.68061857431314e-156	Cycle cell	Cd247
Sdf2l1	3.38899562408442e-160	0.736527968180262	0.773	0.189	7.13586918607215e-156	Cycle cell	Sdf2l1
Mrpl12	1.42180879889223e-159	0.687558201917219	0.768	0.19	2.99376060694748e-155	Cycle cell	Mrpl12
Rad21	5.11307000604531e-158	0.928185259740865	0.882	0.276	1.0766080204729e-153	Cycle cell	Rad21
Nubp1	9.44109969945686e-158	0.623808000146914	0.793	0.194	1.98791795271764e-153	Cycle cell	Nubp1
Dnajc15	4.06639248551084e-157	1.49061916047888	0.889	0.322	8.56219601749162e-153	Cycle cell	Dnajc15
Gm43305	5.82789800299272e-157	0.644457307452179	0.485	0.08	1.22712220351015e-152	Cycle cell	Gm43305
Nsmce4a	3.08019850412801e-156	0.631191621644204	0.845	0.22	6.48566597029194e-152	Cycle cell	Nsmce4a
Npm3	3.60076159851512e-156	0.744358216771699	0.746	0.186	7.58176362183343e-152	Cycle cell	Npm3
Set	7.32050516720217e-156	1.29058368346138	0.961	0.467	1.54140556800609e-151	Cycle cell	Set
Anapc5	7.70404427805683e-156	0.779814567869216	0.857	0.25	1.62216356318765e-151	Cycle cell	Anapc5
Gm8369	8.3523458079384e-155	0.502100586854833	0.505	0.082	1.75866993331951e-150	Cycle cell	Gm8369
Pgp	8.76143602475367e-155	0.64131195834061	0.727	0.173	1.84480796937213e-150	Cycle cell	Pgp
Slbp	9.00393792848415e-155	0.953971078366722	0.776	0.218	1.89586917022162e-150	Cycle cell	Slbp
Med30	2.25030059090009e-154	0.769439457098442	0.793	0.213	4.73823292419922e-150	Cycle cell	Med30
Ctsw	6.38478039201777e-154	0.657542046802278	0.534	0.093	1.34437935934326e-149	Cycle cell	Ctsw
Hnrnpab	9.00547524630426e-153	1.2833419973818	0.968	0.474	1.89619286786183e-148	Cycle cell	Hnrnpab
Lsm6	9.17634558458157e-153	0.918086848598287	0.872	0.288	1.9321713262895e-148	Cycle cell	Lsm6
Larp7	8.40826631890804e-152	0.559167711116975	0.732	0.171	1.77044455610928e-147	Cycle cell	Larp7
Anxa6	1.62085153513718e-151	0.95727653524294	0.783	0.223	3.41286499238485e-147	Cycle cell	Anxa6
Nop56	9.74816367693623e-151	0.563757950054411	0.704	0.161	2.05257334381569e-146	Cycle cell	Nop56
0610010K14Rik	1.63526036514665e-150	0.523808366806952	0.687	0.154	3.44320422485278e-146	Cycle cell	0610010K14Rik
Mrpl51	1.72501939798181e-150	0.807802869633086	0.857	0.266	3.6322008443905e-146	Cycle cell	Mrpl51
Gna15	2.7231150404113e-150	0.535917556478483	0.537	0.099	5.73379102909003e-146	Cycle cell	Gna15
Stip1	3.9577480553177e-150	0.596062709094789	0.751	0.185	8.33343430527695e-146	Cycle cell	Stip1
Pole4	9.30233166689217e-150	0.579092154437509	0.739	0.175	1.95869895578081e-145	Cycle cell	Pole4
Itk	1.24521606050273e-149	0.511880693052324	0.557	0.101	2.62192693699455e-145	Cycle cell	Itk
Snrpf	3.80722218254913e-149	1.16591230534908	0.951	0.419	8.01648702757546e-145	Cycle cell	Snrpf
Hspa14	5.0205767496789e-149	0.610422011232871	0.803	0.205	1.05713264041239e-144	Cycle cell	Hspa14
Anapc11	6.41029575570877e-149	0.638005313608161	0.783	0.204	1.34975187432204e-144	Cycle cell	Anapc11
Hsph1	1.77701970836216e-148	0.619696248848994	0.581	0.118	3.74169269792736e-144	Cycle cell	Hsph1
Snrpg	1.0115320237794e-147	1.33784720232853	0.963	0.512	2.1298818292699e-143	Cycle cell	Snrpg
Lsm3	2.22567839260046e-147	0.686746303318923	0.83	0.237	4.68638842345952e-143	Cycle cell	Lsm3
Ifng	1.12329093928973e-146	0.724720828104932	0.478	0.08	2.36520140176847e-142	Cycle cell	Ifng
Eif1ad	1.30611418116177e-146	0.509183656305723	0.736	0.174	2.75015401985421e-142	Cycle cell	Eif1ad
Fkbp4	3.28398333809175e-146	0.600818546793595	0.692	0.165	6.91475531668599e-142	Cycle cell	Fkbp4
Smc1a	5.16896489171146e-146	1.05639677743549	0.938	0.389	1.08837724759877e-141	Cycle cell	Smc1a
S100a10	3.39961290775236e-145	1.58193608717042	0.978	0.51	7.15822493856337e-141	Cycle cell	S100a10
Suz12	1.80297561283328e-144	0.70864015980028	0.828	0.235	3.79634545038176e-140	Cycle cell	Suz12
Gzmb	4.34994428978001e-143	1.76499031631283	0.584	0.13	9.15924269656078e-139	Cycle cell	Gzmb
Dnajc2	1.79997210309047e-142	0.700244246379877	0.835	0.243	3.79002126026729e-138	Cycle cell	Dnajc2
Gimap1	7.233418116841e-142	0.731983166607693	0.586	0.119	1.52306851868204e-137	Cycle cell	Gimap1
Mrps36	1.06176829008216e-141	0.583079554740542	0.732	0.185	2.235659311597e-137	Cycle cell	Mrps36
Cisd1	1.63574281034905e-140	0.660087467488055	0.736	0.189	3.44422006147095e-136	Cycle cell	Cisd1
Crip1	1.11776603113637e-139	1.95485352423712	0.938	0.454	2.35356815516074e-135	Cycle cell	Crip1
Slc25a4	1.37218238001644e-139	0.882741366545076	0.85	0.267	2.88926721936261e-135	Cycle cell	Slc25a4
Rfc1	1.56225377823784e-138	0.573699586172134	0.675	0.162	3.28948155545759e-134	Cycle cell	Rfc1
Hnrnpa3	1.08673651026456e-137	1.2097943396564	0.993	0.752	2.28823239601306e-133	Cycle cell	Hnrnpa3
Hnrnpr	1.98479322747198e-137	0.567877214746906	0.764	0.199	4.179180619765e-133	Cycle cell	Hnrnpr
Hprt	3.04235669067225e-136	0.799872740913824	0.86	0.282	6.40598624787948e-132	Cycle cell	Hprt
Gimap4	1.31565960068739e-134	0.830636314775187	0.623	0.139	2.77025285520736e-130	Cycle cell	Gimap4
Mif	6.26338837470704e-134	1.31165429345703	0.884	0.358	1.31881905617831e-129	Cycle cell	Mif
Rpsa	1.86258555180066e-133	1.25604427954249	1	0.892	3.92186013787147e-129	Cycle cell	Rpsa
Fundc2	2.50419560497208e-133	0.623524330776715	0.776	0.215	5.27283426582921e-129	Cycle cell	Fundc2
Srpk1	6.56025745457594e-133	0.559875856483101	0.724	0.186	1.38132780963551e-128	Cycle cell	Srpk1
Cks2	6.83106517942473e-133	1.07321026165136	0.899	0.339	1.43834908417967e-128	Cycle cell	Cks2
Rnps1	1.87257621276228e-132	0.605148944501271	0.835	0.245	3.94289647359226e-128	Cycle cell	Rnps1
Magohb	4.69853587958834e-132	0.516391756251189	0.633	0.147	9.89323714806121e-128	Cycle cell	Magohb
Serbp1	6.44660749799473e-132	1.13772952585693	0.985	0.625	1.35739767477777e-127	Cycle cell	Serbp1
Itgb7	2.94238309418898e-131	0.876059615680721	0.717	0.199	6.19548184312432e-127	Cycle cell	Itgb7
Rps2	8.45909606053852e-131	1.40590602988224	0.998	0.873	1.78114726650699e-126	Cycle cell	Rps2
Ptprcap	1.14582688557419e-129	1.20581715728139	0.633	0.16	2.41265309026502e-125	Cycle cell	Ptprcap
Emg1	1.23017087368841e-129	0.747984084588373	0.842	0.274	2.59024779163832e-125	Cycle cell	Emg1
Siva1	1.5365941262479e-129	0.769613097637565	0.8	0.244	3.23545259222758e-125	Cycle cell	Siva1
Rfc2	1.57263976374283e-129	0.513789523999577	0.717	0.183	3.3113502865369e-125	Cycle cell	Rfc2
Baz1b	2.02343438566396e-129	0.740900459107403	0.833	0.257	4.26054344245404e-125	Cycle cell	Baz1b
Cox20	3.31856873954075e-129	0.575716536544643	0.7	0.18	6.987578337977e-125	Cycle cell	Cox20
Sept11	7.25520874392946e-129	0.629838778180191	0.771	0.212	1.52765675312179e-124	Cycle cell	Sept11
Ptpn22	1.34138586352415e-128	0.703488951919243	0.685	0.173	2.82442207423646e-124	Cycle cell	Ptpn22
Ppm1g	1.45663856394823e-128	0.547667615048714	0.805	0.227	3.06709816024939e-124	Cycle cell	Ppm1g
Supt16	1.73257338320265e-128	0.807924825181116	0.869	0.304	3.64810651567149e-124	Cycle cell	Supt16
Nkg7	8.57354013398135e-128	1.2885764258076	0.626	0.149	1.80524461061111e-123	Cycle cell	Nkg7
Snrpd2	1.76584562279451e-127	0.985134995872163	0.926	0.419	3.71816454335612e-123	Cycle cell	Snrpd2
Jpt1	2.10650853729774e-127	1.20384562647428	0.931	0.449	4.43546437613412e-123	Cycle cell	Jpt1
Cox5a	3.698807572906e-127	1.06729306555106	0.975	0.636	7.78820922551088e-123	Cycle cell	Cox5a
Rbbp4	1.2745245169472e-126	0.820400723445	0.889	0.328	2.68363882288403e-122	Cycle cell	Rbbp4
Sumo2	2.08051408080965e-126	1.14701334421618	0.951	0.583	4.3807304485528e-122	Cycle cell	Sumo2
Park7	2.85982228828787e-126	1.05486552980084	0.933	0.445	6.02164181021894e-122	Cycle cell	Park7
Hmgn1	1.89850390833707e-125	0.669093612802522	0.739	0.201	3.99748982939453e-121	Cycle cell	Hmgn1
Lsm4	3.57141563477011e-125	0.983625727308534	0.924	0.428	7.51997276057194e-121	Cycle cell	Lsm4
Ybx1	5.75972510499624e-125	1.06109010096431	0.99	0.759	1.21276771810801e-120	Cycle cell	Ybx1
Tagln2	6.39586858661921e-125	1.19421724824968	0.973	0.65	1.34671408959854e-120	Cycle cell	Tagln2
Ndufab1	1.51125517764665e-124	0.733585677714945	0.874	0.302	3.18209890205279e-120	Cycle cell	Ndufab1
Ywhaq	3.37741015683736e-124	0.958517494216949	0.911	0.379	7.11147482623674e-120	Cycle cell	Ywhaq
Nhp2	5.33210570693792e-124	0.703681417070802	0.808	0.252	1.12272817765285e-119	Cycle cell	Nhp2
Nol7	6.36996275690297e-124	0.870966550255661	0.931	0.383	1.34125935809349e-119	Cycle cell	Nol7
Cd2	8.03653020182691e-124	0.923676792028937	0.663	0.177	1.69217179929668e-119	Cycle cell	Cd2
Cd48	9.77127054745839e-123	1.19351318352863	0.778	0.27	2.05743872647284e-118	Cycle cell	Cd48
Ctcf	1.3762973025981e-122	0.778974543184664	0.86	0.303	2.89793160035057e-118	Cycle cell	Ctcf
Pin1	4.68530748246007e-122	0.559563949492299	0.783	0.23	9.86538343506792e-118	Cycle cell	Pin1
Srsf7	4.86430684434995e-122	0.943831532537665	0.936	0.425	1.02422844914632e-117	Cycle cell	Srsf7
S1pr1	2.74924604594397e-121	0.557608105505559	0.468	0.09	5.78881247433963e-117	Cycle cell	S1pr1
Hdgf	7.60570913318573e-121	0.81531902439265	0.887	0.331	1.60145811508359e-116	Cycle cell	Hdgf
Elof1	9.77927176788077e-121	0.586240861777691	0.83	0.254	2.05912346344498e-116	Cycle cell	Elof1
Tcp1	1.01599774762248e-120	0.772214033804909	0.909	0.337	2.1392848573939e-116	Cycle cell	Tcp1
Ssna1	1.15008411082076e-120	0.566380598955093	0.805	0.241	2.4216171037442e-116	Cycle cell	Ssna1
Nop58	1.557792888364e-120	0.600157084977716	0.798	0.233	3.28008870573924e-116	Cycle cell	Nop58
C1qbp	2.20837189311155e-120	0.51832449409381	0.667	0.171	4.64994785813568e-116	Cycle cell	C1qbp
Eif2s1	1.96005067912747e-119	0.683427641375484	0.847	0.284	4.1270827099708e-115	Cycle cell	Eif2s1
Srsf3	3.46620253031246e-119	1.04704482070153	0.98	0.645	7.29843604782592e-115	Cycle cell	Srsf3
Npm1	6.9859533787599e-119	1.21063467999612	0.98	0.586	1.47096234343168e-114	Cycle cell	Npm1
Nme1	1.94523854723081e-118	1.0602851695476	0.911	0.395	4.0958942850492e-114	Cycle cell	Nme1
Hnrnpa1	8.48572536497032e-118	0.953102464268652	0.948	0.459	1.78675433284815e-113	Cycle cell	Hnrnpa1
U2af1	1.09845130907637e-117	0.809038110237612	0.914	0.375	2.3128990763912e-113	Cycle cell	U2af1
Sptssa	3.5242814668814e-117	0.559464433838463	0.783	0.234	7.42072705666548e-113	Cycle cell	Sptssa
Hsp90ab1	3.5589572605775e-116	1.21721010258524	1	0.801	7.49374040787198e-112	Cycle cell	Hsp90ab1
Rplp0	5.87104840154857e-116	1.09385871439974	0.998	0.93	1.23620795143007e-111	Cycle cell	Rplp0
Rps20	6.30916370673443e-116	1.0412804108887	1	0.885	1.32845751009e-111	Cycle cell	Rps20
Rpl3	8.4669259872953e-116	1.12715611159327	0.998	0.736	1.7827959358849e-111	Cycle cell	Rpl3
Rpl41	9.8045311502525e-116	1.06607250125389	1	0.972	2.06444207899717e-111	Cycle cell	Rpl41
Hspd1	1.71358682912021e-115	0.874371817620529	0.879	0.322	3.60812842739551e-111	Cycle cell	Hspd1
Rpl28	1.25301551617513e-114	1.01848497737179	1	0.92	2.63834947085836e-110	Cycle cell	Rpl28
Atp5o	1.52868505296495e-114	0.901188248025602	0.963	0.493	3.218799247523e-110	Cycle cell	Atp5o
Sh2d2a	1.68608671962066e-114	0.562380151168555	0.562	0.125	3.55022419683327e-110	Cycle cell	Sh2d2a
Serpinb9	1.93830156067153e-114	0.511359661914825	0.525	0.114	4.08128776614998e-110	Cycle cell	Serpinb9
Arpc5l	1.12956457536802e-113	0.556685306007384	0.808	0.252	2.37841116989491e-109	Cycle cell	Arpc5l
Mrpl21	1.24347326517911e-113	0.514248912302827	0.764	0.221	2.61825730716114e-109	Cycle cell	Mrpl21
Fkbp2	1.76523748327483e-113	0.740673630057473	0.865	0.312	3.71688404478348e-109	Cycle cell	Fkbp2
Gm47283	3.89290050415005e-113	0.525308675144815	0.687	0.185	8.19689130153834e-109	Cycle cell	Gm47283
Atp5g2	4.71722605416294e-113	1.01298159590111	0.963	0.579	9.93259117964548e-109	Cycle cell	Atp5g2
Snrpb	8.69520978009338e-113	0.925024951799891	0.958	0.507	1.83086337129646e-108	Cycle cell	Snrpb
Cdk2ap1	2.86707351166136e-112	0.506706126261435	0.741	0.211	6.03690998615415e-108	Cycle cell	Cdk2ap1
Hdac1	4.69358982934336e-112	0.536705620688669	0.783	0.239	9.88282274466538e-108	Cycle cell	Hdac1
Atpif1	7.91015478699921e-112	0.919764371613525	0.936	0.465	1.66556219195055e-107	Cycle cell	Atpif1
Eef1d	1.82300729857577e-111	0.871368173456722	0.951	0.43	3.83852416788114e-107	Cycle cell	Eef1d
Nono	3.71548151926473e-111	0.70141080952977	0.882	0.337	7.82331788696382e-107	Cycle cell	Nono
Tle5	5.73819822450672e-111	1.04806044616521	0.956	0.502	1.20823501815214e-106	Cycle cell	Tle5
Ndufa12	1.50157286238421e-110	0.671184356115676	0.837	0.291	3.16171181903619e-106	Cycle cell	Ndufa12
Higd1a	1.5989830863553e-110	0.720483105775193	0.892	0.333	3.36681878662972e-106	Cycle cell	Higd1a
Eny2	6.27911636870649e-110	0.555701539009212	0.847	0.273	1.32213074259484e-105	Cycle cell	Eny2
Raly	7.35501566608153e-110	0.81913484080995	0.931	0.418	1.54867209865013e-105	Cycle cell	Raly
Imp3	9.7079117413008e-110	0.520816604891057	0.754	0.223	2.0440978962483e-105	Cycle cell	Imp3
Phf5a	1.06188007813557e-109	0.663813253702174	0.865	0.31	2.23589469252226e-105	Cycle cell	Phf5a
Rps17	1.08226272161122e-109	1.06472886877105	0.988	0.77	2.27881238662459e-105	Cycle cell	Rps17
Rpl14	1.49250521732905e-109	1.0960245268187	0.998	0.737	3.14261898560805e-105	Cycle cell	Rpl14
Eif3i	1.67006512342242e-109	0.802819807658263	0.931	0.404	3.51648912387826e-105	Cycle cell	Eif3i
Cacybp	1.98843040126882e-109	0.75271241764874	0.813	0.288	4.18683905291163e-105	Cycle cell	Cacybp
Krtcap2	5.69761705174933e-108	1.0080924949199	0.916	0.418	1.19969024641634e-103	Cycle cell	Krtcap2
Cenpx	4.46297696552563e-107	0.641545471027106	0.813	0.281	9.39724429861078e-103	Cycle cell	Cenpx
Srsf10	7.28251056130989e-107	0.627417095885413	0.815	0.276	1.53340542378941e-102	Cycle cell	Srsf10
Pfdn1	8.31083456365393e-107	0.545707171839125	0.781	0.247	1.74992932572297e-102	Cycle cell	Pfdn1
Sept6	2.64961368577736e-106	0.512004037250278	0.569	0.141	5.57902657677282e-102	Cycle cell	Sept6
Pdap1	5.0368955754074e-106	0.802295076710465	0.924	0.414	1.06056873235778e-101	Cycle cell	Pdap1
Gspt1	1.11460358323576e-105	0.587541749498297	0.835	0.279	2.34690930486122e-101	Cycle cell	Gspt1
Taf15	4.71745206078268e-105	0.501700784508043	0.756	0.229	9.93306705918401e-101	Cycle cell	Taf15
Thoc7	6.73568039604399e-105	0.560506801414653	0.813	0.269	1.41826486419102e-100	Cycle cell	Thoc7
Rdx	2.09130504863081e-104	0.699351323823902	0.899	0.357	4.40345191039703e-100	Cycle cell	Rdx
Ptbp1	3.80265668868396e-104	0.554276524266137	0.813	0.268	8.00687392369295e-100	Cycle cell	Ptbp1
Atp5g3	6.0764097917473e-104	0.883058829313673	0.97	0.559	1.27944884575031e-99	Cycle cell	Atp5g3
Mdh1	7.01531145240989e-104	0.622957786288856	0.84	0.296	1.47714397941943e-99	Cycle cell	Mdh1
Hsp90aa1	1.14402666888678e-103	1.16420975224706	0.993	0.734	2.40886255400801e-99	Cycle cell	Hsp90aa1
Pnn	3.42247321622654e-103	0.562060123887715	0.773	0.249	7.20635960408661e-99	Cycle cell	Pnn
G3bp1	5.50347390475403e-103	0.643697198348625	0.869	0.317	1.15881146538501e-98	Cycle cell	G3bp1
Ndufa5	7.01062592113726e-103	0.600936646294286	0.81	0.275	1.47615739395466e-98	Cycle cell	Ndufa5
Gzma	3.41721547564427e-102	0.955338185233575	0.564	0.145	7.19528890551658e-98	Cycle cell	Gzma
Rpl10a	4.63118887359127e-102	1.07031448161894	0.99	0.742	9.75143129223378e-98	Cycle cell	Rpl10a
Eif1ax	4.80739624160431e-102	0.639425907252475	0.865	0.328	1.0122453526322e-97	Cycle cell	Eif1ax
Tmsb10	8.0062936694682e-102	1.34097150075543	0.99	0.777	1.68580519504322e-97	Cycle cell	Tmsb10
Snrpd3	1.61322038439259e-101	0.709310253633587	0.874	0.351	3.39679684137703e-97	Cycle cell	Snrpd3
Rnaseh2c	2.85558321268731e-101	0.726760435987702	0.901	0.38	6.0127160126344e-97	Cycle cell	Rnaseh2c
Tsn	1.78640796114786e-100	0.616299856029512	0.874	0.327	3.76146060299293e-96	Cycle cell	Tsn
Ddx39b	2.05527229494006e-100	0.595755676395186	0.852	0.306	4.3275813442258e-96	Cycle cell	Ddx39b
Hspe1	3.96601866641068e-100	1.00635715150006	0.911	0.407	8.35084890399432e-96	Cycle cell	Hspe1
Ndufc2	6.70399273880616e-100	0.710457014824474	0.899	0.378	1.41159271108303e-95	Cycle cell	Ndufc2
Rps26	8.18927539003845e-100	1.03861905855251	0.998	0.838	1.7243338261265e-95	Cycle cell	Rps26
Ndufa4	1.32271667931804e-99	1.00236455203344	0.956	0.603	2.78511223997206e-95	Cycle cell	Ndufa4
Bola2	2.01471979591806e-99	0.651814378380605	0.865	0.314	4.24219400228507e-95	Cycle cell	Bola2
Mndal	4.97139080912251e-99	0.606878655804726	0.759	0.236	1.04677604876884e-94	Cycle cell	Mndal
Mrps16	1.1917094749607e-98	0.681932733157276	0.837	0.313	2.50926347047725e-94	Cycle cell	Mrps16
Bcas2	1.30941553788606e-98	0.576167270330219	0.857	0.312	2.75710535657288e-94	Cycle cell	Bcas2
Ssb	1.59882831959061e-98	0.763376086202371	0.943	0.447	3.36649290972999e-94	Cycle cell	Ssb
Rps8	1.93346548807224e-98	0.949242907630487	0.998	0.918	4.0711049316849e-94	Cycle cell	Rps8
Chchd1	1.99465517591397e-98	0.575298321831141	0.808	0.278	4.19994593840446e-94	Cycle cell	Chchd1
Cct6a	3.24616298107257e-98	0.717612275028908	0.877	0.349	6.83512077294641e-94	Cycle cell	Cct6a
Hnrnpf	5.01407338574206e-98	0.824032124498015	0.983	0.773	1.05576329210185e-93	Cycle cell	Hnrnpf
Atp5j2	5.11730016624961e-97	0.97952135977993	0.966	0.652	1.07749872300552e-92	Cycle cell	Atp5j2
Ms4a6b	5.78615560974605e-97	1.05580906265547	0.803	0.305	1.21833292518813e-92	Cycle cell	Ms4a6b
Rpl15	8.97884658248465e-97	0.94513219101851	0.998	0.855	1.89058593640797e-92	Cycle cell	Rpl15
Cox5b	1.48719515078202e-96	0.864435577346021	0.975	0.754	3.13143810948662e-92	Cycle cell	Cox5b
Sf3b5	3.66105645322344e-96	0.735205767925997	0.914	0.451	7.70872046790727e-92	Cycle cell	Sf3b5
Hmgn2	4.9430243127634e-96	0.956544560245466	0.966	0.557	1.04080319929546e-91	Cycle cell	Hmgn2
Cct7	7.87816703731537e-96	0.696245827946607	0.892	0.37	1.65882685137712e-91	Cycle cell	Cct7
Ddost	1.49621728770614e-95	0.592239937081742	0.791	0.277	3.15043512099406e-91	Cycle cell	Ddost
Hspa8	2.2444994775153e-95	0.957397453905309	1	0.914	4.72601809985621e-91	Cycle cell	Hspa8
Mrpl57	2.54016612580365e-95	0.653263328426458	0.867	0.336	5.34857379449217e-91	Cycle cell	Mrpl57
Hp1bp3	2.77676328352815e-95	0.699456567139849	0.862	0.336	5.84675276979687e-91	Cycle cell	Hp1bp3
S100a4	2.89509452548765e-95	1.19510801339589	0.842	0.322	6.0959110328668e-91	Cycle cell	S100a4
Commd1	3.65773978869783e-95	0.55422150599253	0.84	0.305	7.70173689908214e-91	Cycle cell	Commd1
Rsl1d1	4.74104038964573e-95	0.536892089360804	0.776	0.262	9.98273464443806e-91	Cycle cell	Rsl1d1
Mrps24	9.67538443068444e-95	0.679504807206629	0.909	0.386	2.03724894572492e-90	Cycle cell	Mrps24
Atp5b	1.2592468735979e-94	0.865113370399972	0.966	0.651	2.65147021704773e-90	Cycle cell	Atp5b
Rbm3	2.044921778043e-94	0.998516174919946	0.995	0.852	4.30578729584733e-90	Cycle cell	Rbm3
Rps19	4.62302730423667e-94	0.878525436009868	1	0.88	9.73424629180072e-90	Cycle cell	Rps19
Ncl	6.68257720538149e-94	0.947744625403552	0.99	0.653	1.40708345636513e-89	Cycle cell	Ncl
Cct5	7.2022441274489e-93	0.714466835525727	0.931	0.414	1.51650452347564e-88	Cycle cell	Cct5
Slc25a5	9.09248839200222e-93	0.878490805765113	0.968	0.636	1.91451435581999e-88	Cycle cell	Slc25a5
Gm10076	1.2847730414621e-92	0.937363865999684	0.968	0.648	2.7052181161026e-88	Cycle cell	Gm10076
Hnrnpa2b1	5.85414822161353e-92	0.882008230971366	0.995	0.778	1.23264944954294e-87	Cycle cell	Hnrnpa2b1
Cct3	1.00892022964193e-91	0.566357538643174	0.796	0.277	2.12438243553404e-87	Cycle cell	Cct3
Nme2	1.40443829022134e-91	1.02154305857731	0.975	0.597	2.95718526389005e-87	Cycle cell	Nme2
Snhg1	3.37654737977082e-91	0.53675654484639	0.707	0.227	7.10965816284544e-87	Cycle cell	Snhg1
Cyc1	6.22629981373933e-91	0.5228525800111	0.798	0.278	1.31100968878095e-86	Cycle cell	Cyc1
Rpl4	1.41523589995954e-90	0.868174790286304	0.993	0.733	2.97992071095481e-86	Cycle cell	Rpl4
Rpl22l1	1.70448474364849e-90	1.00028277596016	0.975	0.632	3.58896307622627e-86	Cycle cell	Rpl22l1
Mrps14	3.50834840955039e-90	0.641160480490074	0.889	0.379	7.38717841114931e-86	Cycle cell	Mrps14
Vps36	4.79609363830055e-90	0.51839532344844	0.81	0.289	1.00986547648056e-85	Cycle cell	Vps36
Rps5	1.16771656716771e-89	0.907215033178947	0.998	0.883	2.45874400382833e-85	Cycle cell	Rps5
Rpl32	1.47634868636611e-89	0.932812013691261	1	0.896	3.10859979401248e-85	Cycle cell	Rpl32
Apobec3	4.01187183473124e-89	0.509570390661448	0.746	0.252	8.44739733521009e-85	Cycle cell	Apobec3
Eif4a3	5.78462051445055e-89	0.505426668914513	0.81	0.286	1.21800969552271e-84	Cycle cell	Eif4a3
Actn4	2.58156329335889e-88	0.588407397856393	0.84	0.315	5.43573967049648e-84	Cycle cell	Actn4
Rpl13a	9.43882358480949e-88	0.874880275112441	0.995	0.888	1.98743869401749e-83	Cycle cell	Rpl13a
Eef1g	3.27893639502764e-87	0.889920737741328	0.933	0.499	6.90412847337021e-83	Cycle cell	Eef1g
Uqcc2	5.08381696475272e-87	0.533345574285177	0.756	0.264	1.07044850009833e-82	Cycle cell	Uqcc2
Snu13	1.19687445216136e-86	0.715503354958427	0.943	0.467	2.52013884647095e-82	Cycle cell	Snu13
Rps18	1.21930400694917e-86	0.965885018615252	1	0.838	2.56736651703218e-82	Cycle cell	Rps18
Rps4x	2.16355025846853e-86	0.852277442058432	0.998	0.882	4.55557142423134e-82	Cycle cell	Rps4x
Vdac3	2.54964905171783e-86	0.610706603783165	0.862	0.361	5.36854104329707e-82	Cycle cell	Vdac3
Pfdn6	4.44187988769316e-86	0.511607815971464	0.837	0.309	9.35282229152672e-82	Cycle cell	Pfdn6
Cct4	7.04156120261392e-86	0.579481288008132	0.867	0.346	1.48267112682239e-81	Cycle cell	Cct4
Nop10	9.33411806623019e-86	0.542142664454235	0.8	0.287	1.96539190002543e-81	Cycle cell	Nop10
Manf	1.09616218450423e-85	0.802682400645309	0.909	0.422	2.30807909569211e-81	Cycle cell	Manf
Rpl36a	2.87445771487219e-85	0.857044773505928	0.98	0.665	6.05245816443488e-81	Cycle cell	Rpl36a
Ly6a	3.30541598474974e-85	1.10555600418045	0.717	0.277	6.95988389748905e-81	Cycle cell	Ly6a
Rpl31	4.95985569203564e-85	0.795603425459892	0.975	0.755	1.04434721451502e-80	Cycle cell	Rpl31
Eif5a	5.46730382246455e-85	0.902089929724343	0.973	0.751	1.15119549285814e-80	Cycle cell	Eif5a
Rpl12	7.02348040354142e-85	0.854234098359514	0.985	0.76	1.47886403376968e-80	Cycle cell	Rpl12
Rpn2	8.57697313578701e-85	0.501669333806805	0.835	0.307	1.80596746347131e-80	Cycle cell	Rpn2
Psmc3	1.43192033772778e-84	0.62019799309275	0.916	0.412	3.01505146311961e-80	Cycle cell	Psmc3
Calm3	1.81474386058566e-84	0.730002207266277	0.946	0.533	3.82112467284916e-80	Cycle cell	Calm3
Rps3a1	4.4152473607038e-84	0.833569085421871	1	0.929	9.29674484269791e-80	Cycle cell	Rps3a1
Aimp1	1.3114659377337e-83	0.558387306996619	0.879	0.357	2.76142267849207e-79	Cycle cell	Aimp1
Ndufv2	1.34371540092151e-83	0.568121831087262	0.892	0.38	2.82932714818033e-79	Cycle cell	Ndufv2
Psmb8	4.13574611562332e-83	0.912392225128037	0.97	0.68	8.70822702105647e-79	Cycle cell	Psmb8
Micos10	9.7616446984518e-83	0.717525388188037	0.936	0.518	2.05541190770601e-78	Cycle cell	Micos10
Rps12	1.51206113100034e-82	0.799912652133332	1	0.96	3.18379591743431e-78	Cycle cell	Rps12
Timm13	1.81305399418141e-82	0.65118814234363	0.892	0.406	3.81756649014837e-78	Cycle cell	Timm13
Eef1b2	2.03164825552894e-82	0.84055791967679	0.995	0.786	4.27783856684173e-78	Cycle cell	Eef1b2
Rps3	4.3010623756242e-82	0.762974222311888	1	0.946	9.05631693811432e-78	Cycle cell	Rps3
Rps6	7.57799215877306e-82	0.829566999123615	0.995	0.868	1.59562202895126e-77	Cycle cell	Rps6
Srsf2	7.59893319741522e-82	0.692504228990141	0.953	0.511	1.60003137404775e-77	Cycle cell	Srsf2
Rpl6	7.9645673087386e-82	0.803298958598007	0.998	0.886	1.677019292528e-77	Cycle cell	Rpl6
Tuba1a	9.40590882209844e-82	0.680835841714324	0.796	0.311	1.98050816158105e-77	Cycle cell	Tuba1a
Rpl35	1.54291656269847e-81	0.853052696139375	0.995	0.759	3.2487651144179e-77	Cycle cell	Rpl35
Polr2j	2.01291598047346e-81	0.516973053517277	0.813	0.314	4.23839588848491e-77	Cycle cell	Polr2j
Abracl	2.09116511824479e-81	0.899051415762692	0.958	0.677	4.40315727297622e-77	Cycle cell	Abracl
Rpl7a	4.99647794424875e-81	0.820990578442214	0.99	0.833	1.05205839594102e-76	Cycle cell	Rpl7a
Naca	6.92185365205749e-81	0.797697402070719	0.998	0.777	1.45746550497722e-76	Cycle cell	Naca
Hnrnpd	7.11223587371482e-81	0.809536248620209	0.943	0.536	1.49755238556939e-76	Cycle cell	Hnrnpd
Rpl29	2.06753616357627e-80	0.790567525421395	0.98	0.846	4.3534041460262e-76	Cycle cell	Rpl29
Rpl8	3.1446809166129e-80	0.826862030988597	0.993	0.916	6.62144013802013e-76	Cycle cell	Rpl8
Uqcr10	3.44190275074106e-80	0.742280823724829	0.956	0.591	7.24727043196038e-76	Cycle cell	Uqcr10
Dbi	6.64368603953458e-80	0.752029374288426	0.953	0.496	1.3988945324844e-75	Cycle cell	Dbi
Arl6ip1	6.99984462994849e-80	1.26758395247723	0.929	0.604	1.47388728528195e-75	Cycle cell	Arl6ip1
Pdcd5	7.9377969990909e-80	0.618846557336504	0.897	0.397	1.67138253612858e-75	Cycle cell	Pdcd5
Eif2s2	1.37023850576604e-79	0.720226814417815	0.973	0.603	2.88517419774098e-75	Cycle cell	Eif2s2
Oaz1	1.53395795440376e-79	0.701812375372582	0.988	0.922	3.22990186879256e-75	Cycle cell	Oaz1
Rps27l	2.17697013726964e-79	0.790675333187158	0.916	0.498	4.58382832103495e-75	Cycle cell	Rps27l
Rwdd1	2.44154914518319e-79	0.570432663256481	0.889	0.385	5.14092588009773e-75	Cycle cell	Rwdd1
Swi5	2.62987271326716e-79	0.605144719411914	0.889	0.414	5.53745998505533e-75	Cycle cell	Swi5
Rps11	3.17101821503531e-79	0.836636919026394	0.998	0.923	6.67689595357836e-75	Cycle cell	Rps11
Sept1	5.5841648666373e-79	0.832969016950183	0.638	0.236	1.17580175431915e-74	Cycle cell	Sept1
Tpi1	6.98557479768999e-79	0.524097398575952	0.776	0.289	1.47088262940161e-74	Cycle cell	Tpi1
Eif3h	9.18554426068472e-79	0.712709987057531	0.975	0.59	1.93410819952978e-74	Cycle cell	Eif3h
Ppp1ca	1.3364837476271e-78	0.737904826043389	0.973	0.725	2.81410017900362e-74	Cycle cell	Ppp1ca
Ndufb11	1.36387997851456e-78	0.697427659915624	0.966	0.617	2.87178568276025e-74	Cycle cell	Ndufb11
Psma5	2.10329943553194e-78	0.592644889226255	0.892	0.406	4.42870729145606e-74	Cycle cell	Psma5
Psmd14	2.46170145816739e-78	0.515945296386345	0.796	0.31	5.18335859031725e-74	Cycle cell	Psmd14
Rpl39	1.28842793553699e-77	0.776255318237066	0.993	0.887	2.71291386106669e-73	Cycle cell	Rpl39
Uqcrfs1	1.4067300383263e-77	0.618772756775715	0.909	0.42	2.96201076869985e-73	Cycle cell	Uqcrfs1
Atp5h	2.08210462667744e-77	0.812231979221678	0.983	0.813	4.38407950193201e-73	Cycle cell	Atp5h
Rps15	3.24336273595825e-77	0.790364035559234	0.993	0.833	6.8292245768337e-73	Cycle cell	Rps15
Edf1	1.99520976318648e-76	0.718210560644226	0.948	0.587	4.20111367736545e-72	Cycle cell	Edf1
Etfb	3.66010457112747e-76	0.648193686897402	0.894	0.413	7.706716184966e-72	Cycle cell	Etfb
Sarnp	5.04622726217118e-76	0.572102694726593	0.901	0.409	1.06253361232276e-71	Cycle cell	Sarnp
Mtch1	5.74846856645303e-76	0.539676395274423	0.833	0.342	1.21039754135235e-71	Cycle cell	Mtch1
Trbc1	8.51102604826198e-76	1.63306767619161	0.394	0.106	1.79208164472204e-71	Cycle cell	Trbc1
Rplp1	1.32894144853612e-75	0.822492484789808	1	0.92	2.79821911403765e-71	Cycle cell	Rplp1
Cox7c	1.67234388695428e-75	0.713707504143233	0.98	0.794	3.52128728837094e-71	Cycle cell	Cox7c
Rps15a	3.54591972105787e-75	0.783245894175612	0.993	0.898	7.46628856465945e-71	Cycle cell	Rps15a
Psmb6	3.90390540735364e-75	0.591417265861032	0.936	0.466	8.22006322572383e-71	Cycle cell	Psmb6
Psma4	4.39801036514293e-75	0.648265008870245	0.921	0.462	9.26045062484495e-71	Cycle cell	Psma4
Ndufc1	5.66618920712903e-75	0.575003824792888	0.837	0.362	1.19307279945309e-70	Cycle cell	Ndufc1
Atp5f1	9.97853610402634e-75	0.672421335527138	0.966	0.754	2.10108056206379e-70	Cycle cell	Atp5f1
Atp5a1	1.21179133553497e-74	0.753223291262308	0.946	0.58	2.55154783610244e-70	Cycle cell	Atp5a1
Fkbp1a	1.48643208606721e-74	0.517625416814098	0.82	0.33	3.12983140042311e-70	Cycle cell	Fkbp1a
Clic1	8.91955165723347e-74	0.667209973837893	0.983	0.889	1.87810079694708e-69	Cycle cell	Clic1
Magoh	9.91223422689725e-74	0.679976574992085	0.877	0.459	2.08712003881549e-69	Cycle cell	Magoh
Rpl21	1.12535217689754e-73	0.725818636744113	0.998	0.9	2.36954154367546e-69	Cycle cell	Rpl21
Utp3	1.22579002691969e-73	0.512987567251404	0.815	0.333	2.58102348068209e-69	Cycle cell	Utp3
Xrn2	1.28535174914088e-73	0.588120539967371	0.884	0.393	2.70643664299105e-69	Cycle cell	Xrn2
Cycs	1.39982226718446e-73	0.711663655137956	0.914	0.481	2.9474657657836e-69	Cycle cell	Cycs
Cct2	1.66735487722724e-73	0.631185554357186	0.909	0.45	3.51078242948967e-69	Cycle cell	Cct2
Epsti1	2.00598308950405e-73	0.888405969137552	0.815	0.379	4.22379799325973e-69	Cycle cell	Epsti1
Ndufb5	6.28640098010798e-73	0.613260679384745	0.901	0.444	1.32366459037154e-68	Cycle cell	Ndufb5
AW112010	6.52547015541434e-73	0.634057956621348	0.887	0.43	1.37400299592404e-68	Cycle cell	AW112010
Ptges3	9.47608492706194e-73	0.642038511396451	0.909	0.444	1.99528444224216e-68	Cycle cell	Ptges3
Ube2m	1.37918132532864e-72	0.558408315382292	0.842	0.376	2.90400419861198e-68	Cycle cell	Ube2m
Rps10	1.47935314947933e-72	0.714445977972109	0.995	0.968	3.11492599154368e-68	Cycle cell	Rps10
Rpl11	1.74726797584833e-72	0.78797875415695	0.993	0.915	3.67904744994625e-68	Cycle cell	Rpl11
Sec11a	1.81385419124005e-72	0.548152618411552	0.865	0.379	3.81925138507506e-68	Cycle cell	Sec11a
Hsp90b1	2.67002535542318e-72	0.828673500073618	0.975	0.599	5.62200538837906e-68	Cycle cell	Hsp90b1
Rps13	2.97396094888814e-72	0.704176430216533	0.998	0.955	6.26197217397886e-68	Cycle cell	Rps13
Timm23	4.22805954949987e-72	0.576311366415036	0.86	0.381	8.90260218742693e-68	Cycle cell	Timm23
Cct8	4.68794447644128e-72	0.568233003459669	0.899	0.406	9.87093588959475e-68	Cycle cell	Cct8
Atp5g1	8.49629396639517e-72	0.738080924865906	0.933	0.499	1.78897965756417e-67	Cycle cell	Atp5g1
Atp5d	1.50329469738814e-71	0.685625268644413	0.958	0.651	3.16533731482046e-67	Cycle cell	Atp5d
Atp5k	1.81340298490138e-71	0.701187433161453	0.926	0.532	3.81830132500835e-67	Cycle cell	Atp5k
Rps16	1.85285616524771e-71	0.680823726481808	0.995	0.97	3.90137394154557e-67	Cycle cell	Rps16
Arpp19	7.44975722462088e-71	0.662938456697038	0.946	0.599	1.56862088121617e-66	Cycle cell	Arpp19
Zfp91	1.11603008038542e-70	0.569904402211593	0.931	0.441	2.34991293725954e-66	Cycle cell	Zfp91
Rpl18	1.1594079978379e-70	0.757930931777594	1	0.922	2.44124948024748e-66	Cycle cell	Rpl18
Ywhah	1.19183990274236e-70	0.643719450730576	0.924	0.513	2.50953809921432e-66	Cycle cell	Ywhah
Ndufb10	2.18232400159453e-70	0.611082413498597	0.951	0.532	4.59510141775745e-66	Cycle cell	Ndufb10
Hnrnpu	2.53551684256096e-70	0.759400204474702	0.99	0.699	5.33878426369636e-66	Cycle cell	Hnrnpu
Atp5j	2.6542415629237e-70	0.732647987217425	0.948	0.692	5.58877103489215e-66	Cycle cell	Atp5j
Rpl5	2.92984036866231e-70	0.752862332878434	0.995	0.738	6.16907188025537e-66	Cycle cell	Rpl5
Cox7a2	4.0121576885091e-70	0.691957637642171	0.956	0.708	8.44799922892477e-66	Cycle cell	Cox7a2
Ets1	5.68384024666442e-70	0.664369064492429	0.648	0.239	1.19678940233766e-65	Cycle cell	Ets1
Psmb2	5.80848974508982e-70	0.61393821105122	0.906	0.469	1.22303560072611e-65	Cycle cell	Psmb2
Snrpc	7.20589064751057e-70	0.534564670765673	0.882	0.405	1.51727233473983e-65	Cycle cell	Snrpc
Rack1	8.10539011878993e-70	0.785302285602507	0.99	0.794	1.70667094341241e-65	Cycle cell	Rack1
Ndufa11	1.31032309487139e-69	0.566308926666881	0.901	0.447	2.7590163085612e-65	Cycle cell	Ndufa11
Hnrnpa0	1.34663517033906e-69	0.657255278523811	0.966	0.616	2.83547501466593e-65	Cycle cell	Hnrnpa0
Cox7b	3.03560514355316e-69	0.697639469723403	0.938	0.579	6.39177019026554e-65	Cycle cell	Cox7b
Tma7	5.77755168147383e-69	0.712955884844378	0.97	0.707	1.21652128205113e-64	Cycle cell	Tma7
Metap2	6.54727967577216e-69	0.55760229444909	0.884	0.419	1.37859520853059e-64	Cycle cell	Metap2
Rpl22	4.41941197428539e-68	0.765360938769388	0.983	0.763	9.30551385305531e-64	Cycle cell	Rpl22
Rplp2	4.74710157781696e-68	0.710864256820845	1	0.921	9.99549708225139e-64	Cycle cell	Rplp2
Gnas	7.74077350580214e-68	0.713523186350495	0.978	0.745	1.6298972693817e-63	Cycle cell	Gnas
Cdc37	1.0753592097051e-67	0.530659729338589	0.897	0.422	2.26427635195506e-63	Cycle cell	Cdc37
Cox6a1	3.52272055900368e-67	0.633038928106589	0.953	0.615	7.41744040903815e-63	Cycle cell	Cox6a1
Rps7	4.46419418112516e-67	0.693582119808275	0.993	0.914	9.39980726777714e-63	Cycle cell	Rps7
Rpl36al	1.10485364492547e-66	0.761557886702231	0.985	0.69	2.32637983475507e-62	Cycle cell	Rpl36al
Rpl7	1.9040528981062e-66	0.671674736455592	0.993	0.905	4.00917378225242e-62	Cycle cell	Rpl7
Eif3c	3.10382144401819e-66	0.629720095808303	0.948	0.547	6.5354064325247e-62	Cycle cell	Eif3c
Psmb9	3.47544475483205e-66	0.65559444546028	0.904	0.477	7.31789647577437e-62	Cycle cell	Psmb9
Taf10	7.57618191953688e-66	0.639811082640874	0.916	0.505	1.59524086497768e-61	Cycle cell	Taf10
Psmb3	8.07236160279017e-66	0.640000142394779	0.941	0.582	1.6997164590835e-61	Cycle cell	Psmb3
Cmtm7	1.99936049213968e-65	0.737848356829917	0.85	0.429	4.2098534522493e-61	Cycle cell	Cmtm7
Cox8a	2.08911410727164e-65	0.622377702796788	0.988	0.901	4.39883866427116e-61	Cycle cell	Cox8a
Gtf2h5	7.31653045408582e-65	0.502559102451406	0.897	0.423	1.54056865241231e-60	Cycle cell	Gtf2h5
Ube2i	1.16474277294132e-64	0.611867864034889	0.948	0.606	2.45248238270525e-60	Cycle cell	Ube2i
Rpl24	2.28159288683416e-64	0.669264168394458	0.995	0.915	4.80412198251801e-60	Cycle cell	Rpl24
H2afy	3.86954192115008e-64	0.670258247582901	0.936	0.552	8.14770746917361e-60	Cycle cell	H2afy
Uqcr11	5.00298947136923e-64	0.593353300080608	0.904	0.471	1.05342946309151e-59	Cycle cell	Uqcr11
Dnajb11	5.81435293831474e-64	0.511444033315322	0.823	0.363	1.22427015469155e-59	Cycle cell	Dnajb11
Psmb1	5.9011211733502e-64	0.624993509700911	0.961	0.641	1.24254007426062e-59	Cycle cell	Psmb1
Cox6c	8.15116258713886e-64	0.655367632608106	0.975	0.789	1.71630879434796e-59	Cycle cell	Cox6c
Prdx1	2.08921319884357e-63	0.631695443295534	0.956	0.535	4.39904731148503e-59	Cycle cell	Prdx1
mt-Cytb	3.96659983355729e-63	0.729194103855656	0.99	0.925	8.35207260953824e-59	Cycle cell	mt-Cytb
Pycard	5.08887003607508e-63	0.846787491626732	0.941	0.629	1.07151247479597e-58	Cycle cell	Pycard
Hist1h1c	9.42773610001846e-63	0.853017965562509	0.852	0.402	1.98510411321989e-58	Cycle cell	Hist1h1c
Rbm8a	1.02856474249217e-62	0.524619145536176	0.911	0.467	2.16574592179152e-58	Cycle cell	Rbm8a
Rpl13	1.43193700242851e-62	0.721873534305161	1	0.945	3.01508655231346e-58	Cycle cell	Rpl13
Rpl35a	2.72228236523349e-62	0.617574237128263	0.998	0.945	5.73203774823563e-58	Cycle cell	Rpl35a
Atp5mpl	4.00227783050663e-62	0.590264534255249	0.929	0.525	8.42719619991476e-58	Cycle cell	Atp5mpl
Dynll1	4.67137608455543e-62	0.748569045369583	0.951	0.633	9.83604948363992e-58	Cycle cell	Dynll1
Rpl27	1.55349296025223e-61	0.61225435901627	1	0.926	3.2710347771071e-57	Cycle cell	Rpl27
Ptms	1.64335799197228e-61	0.604988123068523	0.835	0.355	3.46025458789683e-57	Cycle cell	Ptms
Btf3	2.49743068398044e-61	0.628569500626825	0.973	0.834	5.25859004818921e-57	Cycle cell	Btf3
mt-Nd3	3.11717689180564e-61	0.6768950845233	0.956	0.569	6.56352766338596e-57	Cycle cell	mt-Nd3
Smarca5	4.26812339464101e-61	0.603126037466987	0.951	0.533	8.98696061975612e-57	Cycle cell	Smarca5
Ndufb8	3.19512198697728e-60	0.577982384257328	0.936	0.546	6.72764885577935e-56	Cycle cell	Ndufb8
Hopx	1.27258366679356e-59	0.526514206657896	0.754	0.33	2.67955216880052e-55	Cycle cell	Hopx
Eif3m	2.32284326879528e-59	0.511748563715994	0.906	0.455	4.89097878677535e-55	Cycle cell	Eif3m
Atp5c1	3.12427611404814e-59	0.595417781465099	0.956	0.608	6.57847578573977e-55	Cycle cell	Atp5c1
Elob	4.36121885636538e-59	0.644389873383993	0.961	0.794	9.18298242396295e-55	Cycle cell	Elob
Bag1	8.06852411888735e-59	0.517877646049275	0.914	0.484	1.69890843847292e-54	Cycle cell	Bag1
Uba52	1.17986341432835e-58	0.662473838952781	0.968	0.755	2.48432040520977e-54	Cycle cell	Uba52
Psmb5	1.49231973836744e-58	0.520646518907227	0.931	0.506	3.14222844110649e-54	Cycle cell	Psmb5
Polr1d	1.64793732973897e-58	0.588993069046311	0.943	0.591	3.46989684149837e-54	Cycle cell	Polr1d
Acadl	2.75869012905759e-58	0.532907980556937	0.837	0.389	5.80869793574366e-54	Cycle cell	Acadl
Rps23	7.8928552711954e-58	0.643625828007774	1	0.948	1.6619196059029e-53	Cycle cell	Rps23
Rps21	2.03412220563936e-57	0.58430140490358	0.988	0.881	4.28304771619423e-53	Cycle cell	Rps21
Ppp1cc	2.21916608897171e-57	0.521808994899032	0.897	0.484	4.67267611693882e-53	Cycle cell	Ppp1cc
Rpl23a	2.2384501085488e-57	0.582256315656593	0.998	0.868	4.71328054856035e-53	Cycle cell	Rpl23a
Smdt1	2.32934941004581e-57	0.594989997568445	0.961	0.644	4.90467811779245e-53	Cycle cell	Smdt1
mt-Nd1	2.88174479187566e-57	0.758374499790608	0.98	0.801	6.06780183377338e-53	Cycle cell	mt-Nd1
Atp5e	9.26695915785628e-57	0.654525908754929	0.98	0.824	1.95125092027822e-52	Cycle cell	Atp5e
Rpl36	1.13716582325837e-56	0.61576914481076	0.99	0.816	2.39441635745282e-52	Cycle cell	Rpl36
Tpr	3.39748742197008e-56	0.587022528970557	0.968	0.634	7.1537495157002e-52	Cycle cell	Tpr
Ppib	3.54896108702945e-56	0.611438255999271	0.973	0.709	7.4726924648492e-52	Cycle cell	Ppib
Dusp2	5.72068907552142e-56	0.786178780812071	0.682	0.301	1.20454829174179e-51	Cycle cell	Dusp2
Psma3	6.54333129507792e-56	0.54521998650344	0.951	0.602	1.37776383749161e-51	Cycle cell	Psma3
Rpl38	9.09780031736324e-56	0.622090083690771	0.988	0.886	1.915632834824e-51	Cycle cell	Rpl38
Itga4	1.35245273388539e-55	0.716086373324162	0.803	0.396	2.84772447646908e-51	Cycle cell	Itga4
Eef2	4.67854464442576e-55	0.604145288945413	0.98	0.713	9.85114360330289e-51	Cycle cell	Eef2
Sec61b	1.93541753557316e-54	0.686904730912352	0.948	0.749	4.07521516290284e-50	Cycle cell	Sec61b
Calm2	5.93528887396335e-54	0.685414192491478	0.966	0.719	1.24973442530172e-49	Cycle cell	Calm2
Rpl19	1.69146597900173e-53	0.636987329697705	1	0.946	3.56155076538604e-49	Cycle cell	Rpl19
Psma2	1.95569853139061e-53	0.564989615107096	0.963	0.653	4.11791882769608e-49	Cycle cell	Psma2
Rps28	2.40756410131893e-53	0.624966205932262	0.99	0.817	5.06936697173714e-49	Cycle cell	Rps28
Psmb4	1.57339483531214e-52	0.530329955473406	0.946	0.594	3.31294016523324e-48	Cycle cell	Psmb4
Uqcrq	1.97089064894337e-52	0.53721702101975	0.966	0.683	4.14990735041515e-48	Cycle cell	Uqcrq
Rpl27a	2.17109775151765e-52	0.597412642468542	0.998	0.951	4.57146342559556e-48	Cycle cell	Rpl27a
1810037I17Rik	2.24760639163164e-52	0.599689375336671	0.948	0.633	4.73256001821958e-48	Cycle cell	1810037I17Rik
Tomm20	3.19853841550037e-52	0.528883726195586	0.956	0.581	6.73484248767758e-48	Cycle cell	Tomm20
Rpl30	1.63965358088615e-51	0.55327862941326	0.995	0.936	3.45245457991389e-47	Cycle cell	Rpl30
Cfl1	2.87277383547784e-51	0.505961037261875	0.99	0.944	6.04891258798214e-47	Cycle cell	Cfl1
Eef1a1	1.90317440301203e-50	0.606321267634502	1	0.953	4.00732402298213e-46	Cycle cell	Eef1a1
Ndufa2	5.60551024826114e-50	0.543078766169018	0.953	0.62	1.18029623787387e-45	Cycle cell	Ndufa2
Emp3	5.81466692900308e-50	0.595264148446961	0.961	0.686	1.22433626857089e-45	Cycle cell	Emp3
Rpl10	7.76364826607053e-50	0.588013451322338	0.993	0.91	1.63471377890381e-45	Cycle cell	Rpl10
Cox6b1	9.46630516194206e-50	0.516415210620914	0.963	0.773	1.99322521489852e-45	Cycle cell	Cox6b1
Spcs2	2.83458654777743e-49	0.511676654428273	0.909	0.501	5.96850543500015e-45	Cycle cell	Spcs2
Rpl34	3.29905311275121e-49	0.520053817031424	0.998	0.956	6.94648623420894e-45	Cycle cell	Rpl34
Rpl23	5.3208645263359e-49	0.549672339665717	1	0.965	1.12036123466529e-44	Cycle cell	Rpl23
Tomm7	7.01067595322959e-49	0.517780129669336	0.936	0.599	1.47616792871202e-44	Cycle cell	Tomm7
Psme2	1.35414383115481e-48	0.521910160586526	0.916	0.541	2.85128525087957e-44	Cycle cell	Psme2
Ywhae	2.5964886837339e-48	0.517055843017064	0.958	0.658	5.46716657247011e-44	Cycle cell	Ywhae
Rbx1	8.52200461358295e-48	0.505032552354699	0.941	0.64	1.79439329143603e-43	Cycle cell	Rbx1
Rpl9	1.37310274584537e-47	0.505160798051548	0.99	0.971	2.89120514165201e-43	Cycle cell	Rpl9
Cd69	2.27557171006835e-47	0.508179435107563	0.631	0.271	4.79144379271991e-43	Cycle cell	Cd69
Tomm6	5.32472839811177e-47	0.575831772224537	0.882	0.53	1.12117481150641e-42	Cycle cell	Tomm6
Sept7	6.90126901633513e-47	0.519788228453792	0.936	0.621	1.45313120407953e-42	Cycle cell	Sept7
H2-Q7	8.67835545446674e-47	0.888787090464379	0.862	0.55	1.82731452449252e-42	Cycle cell	H2-Q7
Rasgrp2	6.82401825437889e-46	0.527029081142437	0.729	0.355	1.43686528364202e-41	Cycle cell	Rasgrp2
mt-Co3	4.16896190583564e-45	0.552926089975074	0.995	0.976	8.77816618892751e-41	Cycle cell	mt-Co3
Eif3a	5.63063751176793e-45	0.51251803374628	0.953	0.554	1.18558703447786e-40	Cycle cell	Eif3a
Ndufb7	9.24116348396784e-45	0.528338847098866	0.933	0.703	1.94581938318427e-40	Cycle cell	Ndufb7
Vim	1.57828517854594e-44	0.739991686533877	0.985	0.885	3.32323727194634e-40	Cycle cell	Vim
Pgk1	5.15545493414178e-44	0.531627279715448	0.899	0.55	1.08553259093289e-39	Cycle cell	Pgk1
mt-Atp6	1.10383246195634e-43	0.530337843280558	1	0.981	2.32422963189528e-39	Cycle cell	mt-Atp6
Sec11c	1.03322161832872e-42	0.533822685780906	0.919	0.578	2.17555143955296e-38	Cycle cell	Sec11c
Ndufa13	1.69858042580928e-42	0.550643564488334	0.958	0.693	3.57653094458401e-38	Cycle cell	Ndufa13
Ahnak	1.14131494758597e-41	0.507816984061567	0.975	0.569	2.40315275363703e-37	Cycle cell	Ahnak
S100a13	1.84495320660844e-41	0.531603134139678	0.924	0.598	3.88473347183474e-37	Cycle cell	S100a13
Dnaja1	2.27089373886371e-41	0.56757021960014	0.958	0.735	4.78159385655144e-37	Cycle cell	Dnaja1
mt-Nd2	1.57929252499325e-39	0.536636933013993	0.99	0.808	3.32535834062579e-35	Cycle cell	mt-Nd2
Zfp36l2	3.20514458221041e-39	0.535486451110569	0.936	0.605	6.74875243230224e-35	Cycle cell	Zfp36l2
Sub1	2.36760166841574e-38	0.578733833250857	0.975	0.876	4.98522207301619e-34	Cycle cell	Sub1
Ubb	3.61632068344416e-37	0.503454854230719	1	0.981	7.61452483106003e-33	Cycle cell	Ubb
Igfbp7	4.64582933901715e-12	0.612834453127977	0.315	0.162	9.78225825623452e-08	Cycle cell	Igfbp7
Fn1	2.569177094951e-11	0.737105274281183	0.411	0.262	5.40965929112882e-07	Cycle cell	Fn1
Vcan	7.43195592564075e-08	0.503204375388931	0.278	0.178	0.00156487263970292	Cycle cell	Vcan
Plet1	0	4.50411281167539	0.971	0.044	0	Alveolar Macrophages	Plet1
Mrc1	0	3.74766487930995	0.948	0.059	0	Alveolar Macrophages	Mrc1
Ear2	0	3.61071246027384	0.931	0.075	0	Alveolar Macrophages	Ear2
Atp6v0d2	0	3.58653243671524	0.935	0.02	0	Alveolar Macrophages	Atp6v0d2
Lpl	0	3.56685820647707	0.926	0.075	0	Alveolar Macrophages	Lpl
Il1a	0	3.0751583007576	0.87	0.123	0	Alveolar Macrophages	Il1a
Ear1	0	3.03882289395544	0.861	0.016	0	Alveolar Macrophages	Ear1
Ctsd	0	3.03521447095845	0.982	0.805	0	Alveolar Macrophages	Ctsd
Abcg1	0	2.93817092052714	0.921	0.126	0	Alveolar Macrophages	Abcg1
Marco	0	2.85859266239106	0.6	0.015	0	Alveolar Macrophages	Marco
Ccl6	0	2.76774000653035	0.968	0.564	0	Alveolar Macrophages	Ccl6
Serpine1	0	2.72379066872361	0.787	0.046	0	Alveolar Macrophages	Serpine1
Slc7a2	0	2.67521479904234	0.83	0.017	0	Alveolar Macrophages	Slc7a2
Selenop	0	2.6101060745097	0.91	0.278	0	Alveolar Macrophages	Selenop
Sgk1	0	2.57776802496809	0.917	0.363	0	Alveolar Macrophages	Sgk1
Gdf15	0	2.54776519358493	0.62	0.025	0	Alveolar Macrophages	Gdf15
Chil3	0	2.49068874465291	0.993	0.673	0	Alveolar Macrophages	Chil3
Nceh1	0	2.39526291523997	0.866	0.075	0	Alveolar Macrophages	Nceh1
Krt79	0	2.24070240197279	0.718	0.008	0	Alveolar Macrophages	Krt79
Psap	0	2.23286966126066	0.967	0.705	0	Alveolar Macrophages	Psap
Cd9	0	2.16812832297474	0.963	0.667	0	Alveolar Macrophages	Cd9
Baz1a	0	2.15644435847334	0.916	0.413	0	Alveolar Macrophages	Baz1a
Mpeg1	0	2.14706284728458	0.939	0.414	0	Alveolar Macrophages	Mpeg1
Trf	0	2.12855567634668	0.9	0.237	0	Alveolar Macrophages	Trf
Abhd12	0	2.12201757633828	0.872	0.135	0	Alveolar Macrophages	Abhd12
Acaa1b	0	2.10046440984646	0.744	0.008	0	Alveolar Macrophages	Acaa1b
Mt2	0	2.09200603859217	0.858	0.326	0	Alveolar Macrophages	Mt2
Mt1	0	2.0875195919828	0.983	0.669	0	Alveolar Macrophages	Mt1
Adipor2	0	2.08532354490814	0.867	0.273	0	Alveolar Macrophages	Adipor2
Gpnmb	0	2.07452325944822	0.696	0.037	0	Alveolar Macrophages	Gpnmb
Olr1	0	2.07343096890272	0.818	0.122	0	Alveolar Macrophages	Olr1
Ltc4s	0	2.0715747611563	0.813	0.022	0	Alveolar Macrophages	Ltc4s
Tcf7l2	0	2.07133451846179	0.85	0.158	0	Alveolar Macrophages	Tcf7l2
Tlr2	0	2.05228258565764	0.9	0.433	0	Alveolar Macrophages	Tlr2
Dst	0	2.03616367736576	0.823	0.059	0	Alveolar Macrophages	Dst
Cd164	0	2.03518482242527	0.916	0.501	0	Alveolar Macrophages	Cd164
Net1	0	2.03342891011143	0.809	0.065	0	Alveolar Macrophages	Net1
Dab2	0	2.02424308069958	0.836	0.13	0	Alveolar Macrophages	Dab2
Cd36	0	2.02414629925635	0.772	0.075	0	Alveolar Macrophages	Cd36
Il18	0	2.01173121526325	0.835	0.077	0	Alveolar Macrophages	Il18
Sirpa	0	2.00916879571457	0.901	0.406	0	Alveolar Macrophages	Sirpa
Clic4	0	1.96968657717614	0.878	0.268	0	Alveolar Macrophages	Clic4
Ccnd2	0	1.96388253170977	0.858	0.258	0	Alveolar Macrophages	Ccnd2
Kcnq1ot1	0	1.94575120820897	0.718	0.115	0	Alveolar Macrophages	Kcnq1ot1
Ncoa4	0	1.94182242602665	0.831	0.2	0	Alveolar Macrophages	Ncoa4
Gns	0	1.9283074055943	0.864	0.277	0	Alveolar Macrophages	Gns
Glul	0	1.92178586829272	0.864	0.293	0	Alveolar Macrophages	Glul
Sqstm1	0	1.92139402264719	0.933	0.592	0	Alveolar Macrophages	Sqstm1
Axl	0	1.90890481881371	0.809	0.046	0	Alveolar Macrophages	Axl
Tnfaip2	0	1.90680739150286	0.932	0.489	0	Alveolar Macrophages	Tnfaip2
Chka	0	1.88886670130841	0.791	0.271	0	Alveolar Macrophages	Chka
Cybb	0	1.88538935323257	0.934	0.544	0	Alveolar Macrophages	Cybb
Ddhd1	0	1.88431386870232	0.801	0.116	0	Alveolar Macrophages	Ddhd1
Ms4a8a	0	1.86055832527648	0.84	0.129	0	Alveolar Macrophages	Ms4a8a
Car4	0	1.85093429778878	0.582	0.016	0	Alveolar Macrophages	Car4
Hebp1	0	1.83686376941215	0.779	0.028	0	Alveolar Macrophages	Hebp1
Ctsk	0	1.83095901333859	0.641	0.016	0	Alveolar Macrophages	Ctsk
Lepr	0	1.8134427455307	0.588	0.014	0	Alveolar Macrophages	Lepr
Lima1	0	1.79203738246326	0.765	0.047	0	Alveolar Macrophages	Lima1
Rasgef1b	0	1.78968612774544	0.712	0.079	0	Alveolar Macrophages	Rasgef1b
Egr2	0	1.78409362847181	0.696	0.044	0	Alveolar Macrophages	Egr2
Mertk	0	1.77224770865044	0.768	0.031	0	Alveolar Macrophages	Mertk
Gm42418	0	1.75635784342019	1	1	0	Alveolar Macrophages	Gm42418
Cyb561a3	0	1.72051890655204	0.754	0.063	0	Alveolar Macrophages	Cyb561a3
Shtn1	0	1.71208139460421	0.815	0.114	0	Alveolar Macrophages	Shtn1
Tbc1d9	0	1.71000356920333	0.745	0.068	0	Alveolar Macrophages	Tbc1d9
Lipa	0	1.68276945704367	0.795	0.219	0	Alveolar Macrophages	Lipa
AI504432	0	1.68204189029374	0.767	0.133	0	Alveolar Macrophages	AI504432
Sort1	0	1.66492204932025	0.782	0.138	0	Alveolar Macrophages	Sort1
Prdx11	0	1.6635876739448	0.935	0.503	0	Alveolar Macrophages	Prdx1
Nlrp3	0	1.6563746440962	0.877	0.42	0	Alveolar Macrophages	Nlrp3
F7	0	1.62419121168664	0.703	0.021	0	Alveolar Macrophages	F7
Itpripl2	0	1.61868395815479	0.779	0.152	0	Alveolar Macrophages	Itpripl2
Plek	0	1.61449287030114	0.96	0.843	0	Alveolar Macrophages	Plek
Ear6	0	1.61145503938386	0.507	0.007	0	Alveolar Macrophages	Ear6
Lpin1	0	1.60799533495853	0.723	0.055	0	Alveolar Macrophages	Lpin1
Slc6a6	0	1.59154553532667	0.873	0.504	0	Alveolar Macrophages	Slc6a6
Fabp1	0	1.5844881013405	0.484	0.006	0	Alveolar Macrophages	Fabp1
Lrp12	0	1.58411700800036	0.691	0.027	0	Alveolar Macrophages	Lrp12
Clec4n	0	1.57998083748887	0.756	0.156	0	Alveolar Macrophages	Clec4n
Lmna	0	1.57272599238692	0.827	0.219	0	Alveolar Macrophages	Lmna
Sept9	0	1.56879999242472	0.799	0.244	0	Alveolar Macrophages	Sept9
Colgalt1	0	1.56739669366053	0.778	0.141	0	Alveolar Macrophages	Colgalt1
Fcgrt	0	1.55854052080877	0.741	0.079	0	Alveolar Macrophages	Fcgrt
Pld3	0	1.55822927556857	0.762	0.123	0	Alveolar Macrophages	Pld3
Ctnnb1	0	1.55423362983568	0.84	0.346	0	Alveolar Macrophages	Ctnnb1
Aplp2	0	1.55396787568976	0.88	0.392	0	Alveolar Macrophages	Aplp2
Ctss	0	1.5529687768726	0.97	0.553	0	Alveolar Macrophages	Ctss
Snx10	0	1.55284570584185	0.867	0.397	0	Alveolar Macrophages	Snx10
Ptpn12	0	1.53654460997634	0.822	0.336	0	Alveolar Macrophages	Ptpn12
Fabp4	0	1.51660749096009	0.434	0.055	0	Alveolar Macrophages	Fabp4
Zeb2	0	1.50999531524087	0.933	0.609	0	Alveolar Macrophages	Zeb2
Naaa	0	1.50995806140296	0.791	0.21	0	Alveolar Macrophages	Naaa
Ptms1	0	1.50963452828195	0.858	0.313	0	Alveolar Macrophages	Ptms
Top1	0	1.50755263829069	0.921	0.714	0	Alveolar Macrophages	Top1
Nrp2	0	1.48138533074016	0.646	0.054	0	Alveolar Macrophages	Nrp2
Idh1	0	1.46771749865038	0.766	0.167	0	Alveolar Macrophages	Idh1
Sh3bgrl	0	1.458817728876	0.864	0.378	0	Alveolar Macrophages	Sh3bgrl
Nus1	0	1.45455353174883	0.774	0.252	0	Alveolar Macrophages	Nus1
Tmbim1	0	1.45106150990368	0.738	0.122	0	Alveolar Macrophages	Tmbim1
Brd2	0	1.44282845822022	0.866	0.471	0	Alveolar Macrophages	Brd2
Runx1	0	1.44058077222569	0.855	0.434	0	Alveolar Macrophages	Runx1
Pcyox1	0	1.43630132177247	0.633	0.049	0	Alveolar Macrophages	Pcyox1
Maff	0	1.42995482669022	0.758	0.141	0	Alveolar Macrophages	Maff
Ralgds	0	1.42775070104729	0.737	0.116	0	Alveolar Macrophages	Ralgds
Prkar2b	0	1.42182947521042	0.727	0.1	0	Alveolar Macrophages	Prkar2b
Bcl2a1a	0	1.41950622337832	0.777	0.126	0	Alveolar Macrophages	Bcl2a1a
Plin2	0	1.41294044286597	0.936	0.618	0	Alveolar Macrophages	Plin2
mt-Nd4	0	1.41213422143069	0.97	0.887	0	Alveolar Macrophages	mt-Nd4
Prdm1	0	1.41059598109937	0.663	0.149	0	Alveolar Macrophages	Prdm1
Zfp703	0	1.40891150251123	0.698	0.181	0	Alveolar Macrophages	Zfp703
Hvcn1	0	1.4087447220286	0.693	0.045	0	Alveolar Macrophages	Hvcn1
Laptm5	0	1.4036999745528	0.953	0.901	0	Alveolar Macrophages	Laptm5
Abcc5	0	1.39150058729139	0.709	0.114	0	Alveolar Macrophages	Abcc5
Nampt	0	1.3871806042944	0.799	0.315	0	Alveolar Macrophages	Nampt
Ly75	0	1.38659596976259	0.7	0.097	0	Alveolar Macrophages	Ly75
Scarb2	0	1.38532547366156	0.823	0.281	0	Alveolar Macrophages	Scarb2
Cd44	0	1.37700969159611	0.945	0.794	0	Alveolar Macrophages	Cd44
Pnpla2	0	1.35580991734915	0.741	0.243	0	Alveolar Macrophages	Pnpla2
4931406C07Rik	0	1.34254496542158	0.606	0.029	0	Alveolar Macrophages	4931406C07Rik
AU020206	0	1.33807189683009	0.704	0.085	0	Alveolar Macrophages	AU020206
Lrrc58	0	1.33802466701959	0.75	0.207	0	Alveolar Macrophages	Lrrc58
Pltp	0	1.33323418389222	0.663	0.107	0	Alveolar Macrophages	Pltp
Irs2	0	1.294203284568	0.699	0.188	0	Alveolar Macrophages	Irs2
mt-Nd21	0	1.28839628492569	0.968	0.796	0	Alveolar Macrophages	mt-Nd2
Cidec	0	1.28757094444029	0.605	0.004	0	Alveolar Macrophages	Cidec
Creg1	0	1.28460293940294	0.827	0.397	0	Alveolar Macrophages	Creg1
Ereg	0	1.28299164858822	0.286	0.016	0	Alveolar Macrophages	Ereg
Ccrl2	0	1.27994606577714	0.85	0.322	0	Alveolar Macrophages	Ccrl2
Acox1	0	1.27840637214069	0.664	0.081	0	Alveolar Macrophages	Acox1
Bcl2a1b	0	1.2769672687402	0.881	0.378	0	Alveolar Macrophages	Bcl2a1b
Mgll	0	1.27416153300172	0.619	0.032	0	Alveolar Macrophages	Mgll
Myof	0	1.26940277148942	0.66	0.118	0	Alveolar Macrophages	Myof
Gsto1	0	1.26796025722075	0.736	0.156	0	Alveolar Macrophages	Gsto1
Ctsz	0	1.26578078871545	0.922	0.534	0	Alveolar Macrophages	Ctsz
Comt	0	1.26228344153971	0.671	0.121	0	Alveolar Macrophages	Comt
Cd302	0	1.26198337928174	0.827	0.303	0	Alveolar Macrophages	Cd302
Sowahc	0	1.26087931913419	0.63	0.112	0	Alveolar Macrophages	Sowahc
Lamp1	0	1.25433226955942	0.909	0.576	0	Alveolar Macrophages	Lamp1
Gm6377	0	1.24931867907736	0.637	0.135	0	Alveolar Macrophages	Gm6377
Kat6b	0	1.23548613183899	0.604	0.069	0	Alveolar Macrophages	Kat6b
Camk2d	0	1.22667251150554	0.796	0.316	0	Alveolar Macrophages	Camk2d
Ccdc88a	0	1.2215311879506	0.675	0.155	0	Alveolar Macrophages	Ccdc88a
S100a1	0	1.21922334261813	0.691	0.217	0	Alveolar Macrophages	S100a1
Krt19	0	1.21357762705624	0.465	0.01	0	Alveolar Macrophages	Krt19
Tfec	0	1.21173638802012	0.64	0.059	0	Alveolar Macrophages	Tfec
Acp5	0	1.19979077288892	0.708	0.194	0	Alveolar Macrophages	Acp5
Bcl2a1d	0	1.1934869828437	0.785	0.214	0	Alveolar Macrophages	Bcl2a1d
Eci2	0	1.19028316992005	0.7	0.19	0	Alveolar Macrophages	Eci2
Dock10	0	1.18841481315487	0.835	0.371	0	Alveolar Macrophages	Dock10
Wwtr1	0	1.18840010356985	0.518	0.023	0	Alveolar Macrophages	Wwtr1
Atxn1	0	1.18568373741016	0.66	0.099	0	Alveolar Macrophages	Atxn1
Pparg	0	1.18048397867695	0.604	0.017	0	Alveolar Macrophages	Pparg
Lilra5	0	1.18001725368419	0.619	0.022	0	Alveolar Macrophages	Lilra5
Dmxl2	0	1.16426530036308	0.789	0.276	0	Alveolar Macrophages	Dmxl2
Lrp1	0	1.16095894160452	0.797	0.271	0	Alveolar Macrophages	Lrp1
Dhrs3	0	1.14803374223701	0.667	0.098	0	Alveolar Macrophages	Dhrs3
Pla2g15	0	1.14605227249483	0.624	0.042	0	Alveolar Macrophages	Pla2g15
Dapk1	0	1.14264958908065	0.617	0.042	0	Alveolar Macrophages	Dapk1
Tgfbr1	0	1.14180127301466	0.714	0.209	0	Alveolar Macrophages	Tgfbr1
Itgax	0	1.13864167077839	0.594	0.08	0	Alveolar Macrophages	Itgax
B4galt1	0	1.13630277956929	0.714	0.209	0	Alveolar Macrophages	B4galt1
Ramp1	0	1.13364159852351	0.7	0.177	0	Alveolar Macrophages	Ramp1
Ppp1r12b	0	1.11886435102776	0.57	0.032	0	Alveolar Macrophages	Ppp1r12b
Adarb1	0	1.11847525927434	0.582	0.021	0	Alveolar Macrophages	Adarb1
Cd81	0	1.1179548246144	0.721	0.189	0	Alveolar Macrophages	Cd81
Siglecf	0	1.11413402991539	0.561	0.014	0	Alveolar Macrophages	Siglecf
Atp13a3	0	1.10332549167578	0.741	0.256	0	Alveolar Macrophages	Atp13a3
Prcp	0	1.10073529369408	0.689	0.142	0	Alveolar Macrophages	Prcp
Adgrl2	0	1.09909927396558	0.562	0.044	0	Alveolar Macrophages	Adgrl2
Frmd4a	0	1.09900236818494	0.588	0.033	0	Alveolar Macrophages	Frmd4a
Abcd2	0	1.08608056577042	0.59	0.079	0	Alveolar Macrophages	Abcd2
Gpr137b	0	1.08577176059377	0.665	0.135	0	Alveolar Macrophages	Gpr137b
Bhlhe41	0	1.08436233559429	0.552	0.013	0	Alveolar Macrophages	Bhlhe41
Hsd17b4	0	1.0735095524804	0.626	0.124	0	Alveolar Macrophages	Hsd17b4
Gstm1	0	1.06023974694795	0.593	0.132	0	Alveolar Macrophages	Gstm1
Tns1	0	1.04684358158453	0.611	0.071	0	Alveolar Macrophages	Tns1
Cdk6	0	1.03115743785473	0.601	0.118	0	Alveolar Macrophages	Cdk6
Agap1	0	1.03066138342524	0.568	0.067	0	Alveolar Macrophages	Agap1
F11r	0	1.02361957773532	0.69	0.195	0	Alveolar Macrophages	F11r
Slc9a4	0	1.021270821588	0.542	0.008	0	Alveolar Macrophages	Slc9a4
Anxa4	0	1.01833725467532	0.588	0.091	0	Alveolar Macrophages	Anxa4
Bcar3	0	1.01542979106969	0.525	0.02	0	Alveolar Macrophages	Bcar3
Slc16a10	0	1.00404002546565	0.612	0.108	0	Alveolar Macrophages	Slc16a10
Cd83	0	0.997972211315978	0.575	0.122	0	Alveolar Macrophages	Cd83
Flvcr2	0	0.992374313096595	0.522	0.004	0	Alveolar Macrophages	Flvcr2
Slc39a2	0	0.991031016231128	0.448	0.004	0	Alveolar Macrophages	Slc39a2
Man2a2	0	0.990513193489904	0.539	0.087	0	Alveolar Macrophages	Man2a2
Cttnbp2nl	0	0.989343452584742	0.605	0.11	0	Alveolar Macrophages	Cttnbp2nl
Slco2b1	0	0.98769579139029	0.494	0.011	0	Alveolar Macrophages	Slco2b1
Cyb5r3	0	0.987173287698912	0.688	0.219	0	Alveolar Macrophages	Cyb5r3
Adcy3	0	0.983388236480945	0.497	0.014	0	Alveolar Macrophages	Adcy3
Dusp3	0	0.981470639937394	0.663	0.171	0	Alveolar Macrophages	Dusp3
Ggta1	0	0.958932355542329	0.592	0.126	0	Alveolar Macrophages	Ggta1
Tnfsf13	0	0.956402862195044	0.571	0.092	0	Alveolar Macrophages	Tnfsf13
Cyth3	0	0.954655923229528	0.647	0.158	0	Alveolar Macrophages	Cyth3
Vat1	0	0.95328041764725	0.522	0.055	0	Alveolar Macrophages	Vat1
Kcnn3	0	0.953192287191795	0.509	0.005	0	Alveolar Macrophages	Kcnn3
P2ry14	0	0.951314787426932	0.54	0.037	0	Alveolar Macrophages	P2ry14
Cebpa	0	0.942491187018395	0.543	0.084	0	Alveolar Macrophages	Cebpa
Spns1	0	0.93547243982606	0.541	0.059	0	Alveolar Macrophages	Spns1
Sh2d1b1	0	0.913302806241605	0.554	0.066	0	Alveolar Macrophages	Sh2d1b1
Hivep3	0	0.90924699070625	0.434	0.038	0	Alveolar Macrophages	Hivep3
Slc49a4	0	0.898565430957683	0.579	0.082	0	Alveolar Macrophages	Slc49a4
Serpinb6a	0	0.889007430484912	0.547	0.113	0	Alveolar Macrophages	Serpinb6a
Nln	0	0.8750852155152	0.525	0.068	0	Alveolar Macrophages	Nln
Ctnnd1	0	0.874390019602277	0.549	0.082	0	Alveolar Macrophages	Ctnnd1
Htr2c	0	0.871449207569563	0.384	0.002	0	Alveolar Macrophages	Htr2c
Bzw2	0	0.86645530639732	0.592	0.132	0	Alveolar Macrophages	Bzw2
Mcam	0	0.864367649662388	0.461	0.043	0	Alveolar Macrophages	Mcam
Perp	0	0.862660335358106	0.466	0.021	0	Alveolar Macrophages	Perp
Creb5	0	0.852351265716754	0.524	0.065	0	Alveolar Macrophages	Creb5
Ppt2	0	0.845214975286604	0.552	0.096	0	Alveolar Macrophages	Ppt2
Samd8	0	0.84207420531839	0.6	0.148	0	Alveolar Macrophages	Samd8
Tpp1	0	0.825769236093178	0.597	0.15	0	Alveolar Macrophages	Tpp1
Qdpr	0	0.824046942208072	0.524	0.073	0	Alveolar Macrophages	Qdpr
Tc2n	0	0.81730417136715	0.408	0.004	0	Alveolar Macrophages	Tc2n
Eepd1	0	0.813594619370115	0.546	0.093	0	Alveolar Macrophages	Eepd1
Dip2c	0	0.811485603698184	0.481	0.047	0	Alveolar Macrophages	Dip2c
Nfia	0	0.800798544653595	0.456	0.045	0	Alveolar Macrophages	Nfia
Tmcc3	0	0.798860037898151	0.493	0.047	0	Alveolar Macrophages	Tmcc3
Vdr	0	0.798083630471272	0.396	0.028	0	Alveolar Macrophages	Vdr
Klhl9	0	0.797200882678031	0.561	0.132	0	Alveolar Macrophages	Klhl9
Sh3tc1	0	0.795809412521274	0.507	0.074	0	Alveolar Macrophages	Sh3tc1
Abhd17c	0	0.793326596940297	0.484	0.056	0	Alveolar Macrophages	Abhd17c
Rnf180	0	0.781898761512743	0.385	0.007	0	Alveolar Macrophages	Rnf180
Mtss1	0	0.78086528637166	0.487	0.058	0	Alveolar Macrophages	Mtss1
Fam168a	0	0.776606647628105	0.539	0.116	0	Alveolar Macrophages	Fam168a
Camk1	0	0.764507669664195	0.475	0.087	0	Alveolar Macrophages	Camk1
Myo7a	0	0.763919133961698	0.46	0.028	0	Alveolar Macrophages	Myo7a
Sh3pxd2b	0	0.761790377942293	0.506	0.086	0	Alveolar Macrophages	Sh3pxd2b
Plekhg1	0	0.758038600156379	0.47	0.048	0	Alveolar Macrophages	Plekhg1
Emilin1	0	0.753763739639767	0.418	0.063	0	Alveolar Macrophages	Emilin1
Afap1	0	0.751635984733647	0.429	0.028	0	Alveolar Macrophages	Afap1
Trim29	0	0.751295213315166	0.426	0.004	0	Alveolar Macrophages	Trim29
Flt1	0	0.749602808026815	0.416	0.053	0	Alveolar Macrophages	Flt1
Mgat4b	0	0.74835658931459	0.471	0.052	0	Alveolar Macrophages	Mgat4b
Gmpr	0	0.74740366790027	0.426	0.006	0	Alveolar Macrophages	Gmpr
Rgl1	0	0.727435368240479	0.481	0.071	0	Alveolar Macrophages	Rgl1
Slc29a1	0	0.72509148622661	0.453	0.058	0	Alveolar Macrophages	Slc29a1
Gm13571	0	0.720146090378262	0.331	0.003	0	Alveolar Macrophages	Gm13571
Card11	0	0.715536575722711	0.442	0.054	0	Alveolar Macrophages	Card11
Cd200r4	0	0.715462139584193	0.427	0.026	0	Alveolar Macrophages	Cd200r4
Cpne8	0	0.710034690232403	0.434	0.026	0	Alveolar Macrophages	Cpne8
B3gnt7	0	0.709706252678809	0.399	0.009	0	Alveolar Macrophages	B3gnt7
Slc36a4	0	0.70901709490067	0.444	0.049	0	Alveolar Macrophages	Slc36a4
Plekhb2	0	0.70573595096485	0.518	0.106	0	Alveolar Macrophages	Plekhb2
Pros1	0	0.700745841416953	0.426	0.052	0	Alveolar Macrophages	Pros1
Gpr155	0	0.697588820890076	0.381	0.017	0	Alveolar Macrophages	Gpr155
Sh3bgrl2	0	0.689054153360995	0.405	0.006	0	Alveolar Macrophages	Sh3bgrl2
C530008M17Rik	0	0.685749735932875	0.383	0.005	0	Alveolar Macrophages	C530008M17Rik
Angptl4	0	0.676598891200843	0.345	0.03	0	Alveolar Macrophages	Angptl4
Rxra	0	0.674756158811727	0.433	0.044	0	Alveolar Macrophages	Rxra
Acot1	0	0.662719225366897	0.376	0.04	0	Alveolar Macrophages	Acot1
Sulf2	0	0.661290979416769	0.368	0.046	0	Alveolar Macrophages	Sulf2
Mitf	0	0.656073453747589	0.392	0.031	0	Alveolar Macrophages	Mitf
Deptor	0	0.650381859963779	0.38	0.024	0	Alveolar Macrophages	Deptor
Hsd3b7	0	0.647330839381913	0.387	0.029	0	Alveolar Macrophages	Hsd3b7
Tmem64	0	0.64536393814918	0.426	0.048	0	Alveolar Macrophages	Tmem64
Cpne5	0	0.645150506585423	0.343	0.003	0	Alveolar Macrophages	Cpne5
Dhrs7b	0	0.644910438170343	0.381	0.055	0	Alveolar Macrophages	Dhrs7b
Tmem135	0	0.642585500044098	0.421	0.046	0	Alveolar Macrophages	Tmem135
Ptgfrn	0	0.614232567683097	0.382	0.027	0	Alveolar Macrophages	Ptgfrn
Gal	0	0.596936540296398	0.276	0.005	0	Alveolar Macrophages	Gal
Mfsd12	0	0.589703095779664	0.372	0.033	0	Alveolar Macrophages	Mfsd12
Mcoln3	0	0.572018042048577	0.33	0.003	0	Alveolar Macrophages	Mcoln3
Cyp4v3	0	0.553874512614027	0.392	0.053	0	Alveolar Macrophages	Cyp4v3
Slamf9	0	0.552001321812171	0.363	0.03	0	Alveolar Macrophages	Slamf9
Clmn	0	0.551783033470338	0.319	0.009	0	Alveolar Macrophages	Clmn
Tmem86a	0	0.549751074503769	0.37	0.047	0	Alveolar Macrophages	Tmem86a
Tbxas1	0	0.548177862759497	0.378	0.051	0	Alveolar Macrophages	Tbxas1
Ttyh2	0	0.534122354071951	0.34	0.005	0	Alveolar Macrophages	Ttyh2
Kctd12b	0	0.531595598355044	0.312	0.007	0	Alveolar Macrophages	Kctd12b
Lhfpl2	0	0.51664085279825	0.293	0.021	0	Alveolar Macrophages	Lhfpl2
Atp10a	0	0.508373875806821	0.338	0.04	0	Alveolar Macrophages	Atp10a
Rbm7	1.18830652040473e-307	1.07592780659654	0.752	0.276	2.5020982093642e-303	Alveolar Macrophages	Rbm7
Dnase2a	5.21379141035868e-307	0.704660451921909	0.51	0.105	1.09781591936512e-302	Alveolar Macrophages	Dnase2a
Bhlhe40	2.09915997725981e-306	1.40892946575852	0.891	0.558	4.41999124811826e-302	Alveolar Macrophages	Bhlhe40
Asah1	4.37965723188034e-305	1.17881536463351	0.833	0.387	9.22180626744724e-301	Alveolar Macrophages	Asah1
Gpr55	1.14334544783289e-304	0.552495086248622	0.266	0.022	2.40742817495694e-300	Alveolar Macrophages	Gpr55
P2ry10b	1.17878231132886e-304	0.640872156440793	0.399	0.062	2.48204403473405e-300	Alveolar Macrophages	P2ry10b
mt-Cytb1	7.41195094242218e-304	1.15644196383749	0.979	0.921	1.56066039043641e-299	Alveolar Macrophages	mt-Cytb
Adgre1	1.14944042768686e-303	0.812542682159704	0.552	0.127	2.42026176453744e-299	Alveolar Macrophages	Adgre1
Rin2	4.72869029971395e-302	0.792421449366035	0.5	0.105	9.9567302950777e-298	Alveolar Macrophages	Rin2
Hipk2	2.85146527653128e-301	0.813029954146637	0.552	0.132	6.00404528626425e-297	Alveolar Macrophages	Hipk2
Mat2a	3.42253937473818e-301	1.07989811832738	0.713	0.238	7.20649890744872e-297	Alveolar Macrophages	Mat2a
Anxa5	3.52826938942005e-301	1.25476465919117	0.86	0.436	7.42912402636285e-297	Alveolar Macrophages	Anxa5
St7	4.37837845078864e-300	0.615650225249321	0.411	0.067	9.21911366598056e-296	Alveolar Macrophages	St7
Tnf	6.15483143299619e-300	1.66038989916549	0.833	0.394	1.29596130653168e-295	Alveolar Macrophages	Tnf
Tmem245	4.90502672488268e-299	0.564403429157537	0.363	0.05	1.0328024271913e-294	Alveolar Macrophages	Tmem245
Aifm2	6.01980268751741e-299	0.60689798208486	0.415	0.07	1.26752965388367e-294	Alveolar Macrophages	Aifm2
Larp4b	1.26723447685262e-298	1.25749770280955	0.814	0.387	2.66828891446088e-294	Alveolar Macrophages	Larp4b
Qk	7.50081884362808e-298	1.2643283385632	0.862	0.476	1.57937241571433e-293	Alveolar Macrophages	Qk
Dnajb9	1.01138637151573e-297	1.36741597153017	0.776	0.325	2.12957514386353e-293	Alveolar Macrophages	Dnajb9
Blvra	1.52270501680987e-297	0.850253670424186	0.589	0.158	3.20620768339485e-293	Alveolar Macrophages	Blvra
Arhgef12	1.63773113078692e-297	0.623731159681012	0.415	0.068	3.44840666898494e-293	Alveolar Macrophages	Arhgef12
Cd68	5.45950572821557e-296	1.27306785142067	0.825	0.387	1.14955352613307e-291	Alveolar Macrophages	Cd68
Rassf4	3.61830033938119e-295	0.902348781295834	0.646	0.182	7.61869319460104e-291	Alveolar Macrophages	Rassf4
mt-Nd5	1.04058594415378e-293	1.2200132213562	0.927	0.658	2.19105776401021e-289	Alveolar Macrophages	mt-Nd5
mt-Atp61	2.69530897560943e-292	1.03065269401714	0.989	0.981	5.67524257904321e-288	Alveolar Macrophages	mt-Atp6
Dse	6.22519151711997e-291	0.520078623574469	0.371	0.055	1.31077632584478e-286	Alveolar Macrophages	Dse
mt-Nd11	8.02590138052898e-290	1.20095923355167	0.953	0.79	1.68993379468418e-285	Alveolar Macrophages	mt-Nd1
Lmo4	8.97417486917305e-289	1.27387343465313	0.873	0.507	1.88960226045308e-284	Alveolar Macrophages	Lmo4
Pdlim1	5.1595444095534e-288	0.679251740772632	0.458	0.091	1.08639367087556e-283	Alveolar Macrophages	Pdlim1
Slc39a1	1.27004074673613e-287	0.763666540617398	0.579	0.147	2.67419779632759e-283	Alveolar Macrophages	Slc39a1
Tob1	5.69878936504384e-287	0.887359675815227	0.58	0.152	1.19993708870363e-282	Alveolar Macrophages	Tob1
Sdcbp	1.04185568367433e-286	1.13190928517373	0.921	0.786	2.19373132754468e-282	Alveolar Macrophages	Sdcbp
Mmd	2.4614754540808e-286	0.576646312503573	0.39	0.062	5.18288271611253e-282	Alveolar Macrophages	Mmd
Renbp	5.32867216125516e-286	0.564662563140771	0.384	0.061	1.12200521027389e-281	Alveolar Macrophages	Renbp
Npc1	5.34976806463803e-286	0.839606789333107	0.611	0.171	1.12644716369018e-281	Alveolar Macrophages	Npc1
App	4.31975282685199e-284	1.13607697562881	0.922	0.685	9.09567155221954e-280	Alveolar Macrophages	App
Mrps6	5.09217171958561e-283	0.558937666779861	0.376	0.059	1.07220767727595e-278	Alveolar Macrophages	Mrps6
Egr1	1.62980808248131e-282	1.78439131241381	0.84	0.43	3.43172389847265e-278	Alveolar Macrophages	Egr1
Ski	1.79299175561878e-280	0.886199605584019	0.658	0.208	3.7753234406309e-276	Alveolar Macrophages	Ski
Ctsb	1.98853521539259e-280	1.13648860594029	0.935	0.649	4.18705974953065e-276	Alveolar Macrophages	Ctsb
Dr1	7.08478661435606e-280	0.885029639336235	0.583	0.162	1.49177266951881e-275	Alveolar Macrophages	Dr1
Cav2	3.95828228479526e-279	0.562785549546882	0.345	0.049	8.3345591788649e-275	Alveolar Macrophages	Cav2
Tmem106a	4.03125717594144e-277	0.630584636911342	0.464	0.094	8.4882151096623e-273	Alveolar Macrophages	Tmem106a
Cpt1a	1.02750044321636e-276	0.800876188864382	0.624	0.184	2.16350493323637e-272	Alveolar Macrophages	Cpt1a
Tent4b	8.13990551887303e-276	0.599588466732311	0.474	0.1	1.7139385060539e-271	Alveolar Macrophages	Tent4b
Lars2	1.36368299329987e-275	1.25883224814409	0.989	0.944	2.8713709106922e-271	Alveolar Macrophages	Lars2
Tulp4	1.34436669159108e-274	0.778067305912189	0.569	0.148	2.83069850581417e-270	Alveolar Macrophages	Tulp4
Smad1	7.22707652848224e-273	0.606183130467763	0.42	0.078	1.52173323383722e-268	Alveolar Macrophages	Smad1
Naa50	2.92826044483929e-272	1.00984003266927	0.718	0.271	6.16574519265361e-268	Alveolar Macrophages	Naa50
Cpeb4	8.09612421152135e-272	1.01042373766917	0.643	0.203	1.70471991397793e-267	Alveolar Macrophages	Cpeb4
Zfand2a	2.47511137665831e-271	0.778895017443455	0.548	0.141	5.21159451469174e-267	Alveolar Macrophages	Zfand2a
Rab11fip1	9.04566784687884e-271	1.23592995285661	0.841	0.446	1.90465582183881e-266	Alveolar Macrophages	Rab11fip1
Iqgap1	1.53643350542367e-270	0.932696557704993	0.953	0.896	3.23511438902008e-266	Alveolar Macrophages	Iqgap1
Klhdc4	1.94599608801248e-270	1.06980144802752	0.822	0.365	4.09748936291907e-266	Alveolar Macrophages	Klhdc4
Pmepa1	1.01881731175084e-269	0.914619236513134	0.473	0.103	2.14522173162257e-265	Alveolar Macrophages	Pmepa1
Canx	2.02640393446809e-269	1.12666024312217	0.83	0.417	4.26679612441601e-265	Alveolar Macrophages	Canx
Ermp1	1.45537877282599e-268	0.599335959996335	0.412	0.076	3.0644455440624e-264	Alveolar Macrophages	Ermp1
Tgfbr2	9.88422252800414e-268	1.00418575031064	0.755	0.302	2.08122189549655e-263	Alveolar Macrophages	Tgfbr2
Lsr	1.07472370461922e-267	0.535587026171623	0.367	0.059	2.26293823244623e-263	Alveolar Macrophages	Lsr
Neat1	3.7610340269726e-267	1.44341092701724	0.928	0.768	7.91923324719352e-263	Alveolar Macrophages	Neat1
Sla	6.94425699568236e-266	1.17582855758155	0.818	0.416	1.46218275301088e-261	Alveolar Macrophages	Sla
Pnpla7	2.01297988394473e-265	0.699064300944431	0.573	0.15	4.23853044363403e-261	Alveolar Macrophages	Pnpla7
Rps6ka3	2.1420351137952e-265	0.769232113781595	0.568	0.156	4.51026913560717e-261	Alveolar Macrophages	Rps6ka3
mt-Co1	2.31541415859656e-265	0.779647258664832	0.982	0.985	4.87533605234092e-261	Alveolar Macrophages	mt-Co1
mt-Nd4l	1.00912831410379e-264	1.10946166602814	0.835	0.414	2.12482057817694e-260	Alveolar Macrophages	mt-Nd4l
Gab2	2.45673744635499e-264	0.732265829505697	0.518	0.126	5.17290636704506e-260	Alveolar Macrophages	Gab2
Fbxo30	9.75408371090144e-262	0.74799537365919	0.482	0.11	2.05381986616741e-257	Alveolar Macrophages	Fbxo30
Syne2	3.24176513706384e-261	0.749365102777768	0.482	0.109	6.82586067260163e-257	Alveolar Macrophages	Syne2
Cat	1.84456888626685e-260	0.672929772213708	0.448	0.097	3.88392424692347e-256	Alveolar Macrophages	Cat
Cib2	2.35282814612513e-259	0.74695254130697	0.514	0.128	4.95411494448108e-255	Alveolar Macrophages	Cib2
Dipk1a	3.61814423641836e-259	0.631671091537121	0.462	0.103	7.61836450420249e-255	Alveolar Macrophages	Dipk1a
Cd47	6.51261410090477e-259	1.03074034688199	0.939	0.87	1.37129602508651e-254	Alveolar Macrophages	Cd47
M6pr	9.88361141926957e-259	1.0512333798385	0.831	0.426	2.0810932204414e-254	Alveolar Macrophages	M6pr
Pon2	2.50694724114516e-258	0.990091887147144	0.723	0.295	5.27862811095526e-254	Alveolar Macrophages	Pon2
Bnip3l	3.31794457620189e-257	1.06624255983717	0.866	0.549	6.98626409965069e-253	Alveolar Macrophages	Bnip3l
Sav1	8.95496379610836e-257	0.734921705836913	0.543	0.144	1.88555717690858e-252	Alveolar Macrophages	Sav1
Fam129a	2.51222740512602e-256	1.05980647537696	0.759	0.325	5.28974602423336e-252	Alveolar Macrophages	Fam129a
mt-Atp8	2.48250828632861e-254	1.16789876373457	0.865	0.478	5.22716944769352e-250	Alveolar Macrophages	mt-Atp8
Lyz2	1.36463958810788e-253	0.975548266818882	0.991	0.789	2.87338511671996e-249	Alveolar Macrophages	Lyz2
Chp1	1.90792872035587e-253	1.04266198428916	0.8	0.389	4.01733471358133e-249	Alveolar Macrophages	Chp1
Ifi207	5.8416473454833e-253	0.962274716759653	0.788	0.289	1.23001726506496e-248	Alveolar Macrophages	Ifi207
Hcar2	1.90180159306737e-252	0.682982637135539	0.714	0.238	4.00443343436265e-248	Alveolar Macrophages	Hcar2
Sec24a	2.27273424758003e-251	0.623908524931733	0.44	0.094	4.78546923170451e-247	Alveolar Macrophages	Sec24a
Icam1	2.59365186656552e-251	1.10392362635528	0.745	0.304	5.46119337024037e-247	Alveolar Macrophages	Icam1
Lpcat3	5.14605834506585e-250	0.619528050342323	0.465	0.106	1.08355404513707e-245	Alveolar Macrophages	Lpcat3
Cxcl1	6.53880528328865e-250	1.61257814653765	0.424	0.093	1.37681084044926e-245	Alveolar Macrophages	Cxcl1
Tmed5	5.79974568303679e-249	1.13754917091409	0.881	0.664	1.22119445102023e-244	Alveolar Macrophages	Tmed5
Rcbtb2	2.67223910398481e-246	0.702329496698142	0.531	0.142	5.62666665735042e-242	Alveolar Macrophages	Rcbtb2
Leprot	5.90274689634078e-246	0.802321222047075	0.596	0.186	1.24288238649352e-241	Alveolar Macrophages	Leprot
Hexa	6.93659784176107e-246	0.983567052354089	0.673	0.259	1.46057004156121e-241	Alveolar Macrophages	Hexa
Clcn7	1.02321919859912e-245	0.563025528005543	0.359	0.063	2.1544903445703e-241	Alveolar Macrophages	Clcn7
Gnaq	2.22972328516173e-245	0.773197826265373	0.607	0.191	4.69490534923654e-241	Alveolar Macrophages	Gnaq
Rock2	6.43441261592432e-245	1.01336984951725	0.745	0.322	1.35482992040903e-240	Alveolar Macrophages	Rock2
Pnpla8	4.63010995376342e-243	1.04363266378512	0.768	0.356	9.74915951864425e-239	Alveolar Macrophages	Pnpla8
mt-Co2	5.05981435378761e-242	0.829555403759849	0.98	0.975	1.06539451033352e-237	Alveolar Macrophages	mt-Co2
Ckap2l1	6.7690537435155e-242	0.901121761503964	0.367	0.069	1.42529195623462e-237	Alveolar Macrophages	Ckap2l
Fam53b	1.0484829313225e-241	0.526355981539237	0.384	0.072	2.20768566019267e-237	Alveolar Macrophages	Fam53b
Casp8	5.5258438023666e-240	0.895617158340712	0.678	0.25	1.16352167102631e-235	Alveolar Macrophages	Casp8
Luzp1	3.32005676209823e-239	0.724639596228286	0.536	0.147	6.99071151827404e-235	Alveolar Macrophages	Luzp1
Ubqln1	3.38640999358621e-238	0.807718259637776	0.578	0.181	7.13042488249513e-234	Alveolar Macrophages	Ubqln1
Ctsa	7.18469994539081e-238	0.979642832148052	0.792	0.364	1.51281042050149e-233	Alveolar Macrophages	Ctsa
Aim2	7.99186574353769e-238	0.556902129940511	0.409	0.084	1.6827672509593e-233	Alveolar Macrophages	Aim2
Evl	1.17690036194866e-237	0.742267280362392	0.537	0.151	2.4780814021191e-233	Alveolar Macrophages	Evl
Tnfrsf26	8.99626057360743e-237	0.517638611509514	0.334	0.055	1.89425262637878e-232	Alveolar Macrophages	Tnfrsf26
Rexo2	1.21753302524284e-235	0.921194832324053	0.68	0.259	2.56363753795132e-231	Alveolar Macrophages	Rexo2
Rragc	5.25324347002589e-235	0.770046102955418	0.621	0.202	1.10612294504865e-230	Alveolar Macrophages	Rragc
Mapk6	8.56593306961008e-235	0.922192097741834	0.731	0.3	1.8036428671371e-230	Alveolar Macrophages	Mapk6
Rhoc	1.35277202896106e-234	0.621099192411915	0.426	0.092	2.8483967841804e-230	Alveolar Macrophages	Rhoc
Furin	2.02353530857608e-234	1.14979384094453	0.755	0.354	4.26075594573779e-230	Alveolar Macrophages	Furin
Atp6v1b2	1.23063286520625e-233	0.989055461995351	0.767	0.363	2.59122056097827e-229	Alveolar Macrophages	Atp6v1b2
Nrip1	1.28453843157068e-233	0.812784203198785	0.659	0.226	2.70472412151523e-229	Alveolar Macrophages	Nrip1
Ftl1	2.38307083296913e-233	0.963685960131619	0.996	0.982	5.01779394589981e-229	Alveolar Macrophages	Ftl1
Tlr7	3.5227539661971e-232	0.596358041137001	0.439	0.099	7.41751075122461e-228	Alveolar Macrophages	Tlr7
Malt1	2.37615792257247e-230	1.18167744238218	0.818	0.438	5.00323812176859e-226	Alveolar Macrophages	Malt1
Ncoa1	1.31863720559945e-229	0.829107893675752	0.648	0.23	2.7765225001102e-225	Alveolar Macrophages	Ncoa1
Ccdc80	2.0234431409428e-228	0.513717272528832	0.314	0.049	4.26056187756916e-224	Alveolar Macrophages	Ccdc80
Hs6st1	3.77976983443417e-228	0.518842475872279	0.377	0.073	7.95868336338459e-224	Alveolar Macrophages	Hs6st1
Itgb5	8.03386732704293e-228	0.533065115537451	0.394	0.08	1.69161110438216e-223	Alveolar Macrophages	Itgb5
Ccl9	1.2595804417537e-227	1.6246860378507	0.697	0.278	2.65217257815659e-223	Alveolar Macrophages	Ccl9
Mtdh	1.38674785266385e-227	1.00971752913967	0.809	0.414	2.919936278569e-223	Alveolar Macrophages	Mtdh
Bcor	2.04828306014285e-227	0.616691549175619	0.423	0.095	4.31286481143678e-223	Alveolar Macrophages	Bcor
Arhgap31	8.17493994519254e-227	0.757877809321152	0.627	0.211	1.72131535485974e-222	Alveolar Macrophages	Arhgap31
Hk2	1.98313057724063e-226	0.879314454036909	0.557	0.174	4.17567974343788e-222	Alveolar Macrophages	Hk2
Eif3a1	5.20399194981191e-224	1.01331044149513	0.868	0.531	1.0957525449524e-219	Alveolar Macrophages	Eif3a
Asph	1.16877837456073e-223	0.574244345508438	0.453	0.108	2.46097974547507e-219	Alveolar Macrophages	Asph
Nfix	1.91126922821809e-223	0.539836118652502	0.371	0.073	4.02436848693601e-219	Alveolar Macrophages	Nfix
G3bp11	6.69049387688645e-222	0.893256593709638	0.714	0.29	1.40875039071721e-217	Alveolar Macrophages	G3bp1
Adam9	1.43548888113309e-221	0.673886742909791	0.509	0.14	3.02256538811384e-217	Alveolar Macrophages	Adam9
Tnfaip3	2.28846938004288e-220	1.18712422984723	0.87	0.543	4.81860112661828e-216	Alveolar Macrophages	Tnfaip3
Zmiz1	2.45925379099731e-220	0.8740048332313	0.732	0.317	5.17820478232393e-216	Alveolar Macrophages	Zmiz1
Hmgn11	2.89760097475321e-220	0.646550679181101	0.59	0.175	6.10118861244036e-216	Alveolar Macrophages	Hmgn1
Hspa9	7.12515572222058e-219	0.779091464931509	0.635	0.224	1.50027278887076e-214	Alveolar Macrophages	Hspa9
Epb41l2	2.96503891526099e-218	0.794813860462536	0.613	0.211	6.24318593997353e-214	Alveolar Macrophages	Epb41l2
Sept111	2.34665198444808e-217	0.783020574587816	0.588	0.188	4.94111041845387e-213	Alveolar Macrophages	Sept11
Grn	3.22568139827523e-217	0.967034277828242	0.854	0.488	6.79199475220832e-213	Alveolar Macrophages	Grn
Ggnbp2	1.05235335437085e-216	0.989204409535297	0.743	0.353	2.21583522296327e-212	Alveolar Macrophages	Ggnbp2
Ccl3	4.82617915235383e-216	0.983318276739779	0.791	0.38	1.01620028231962e-211	Alveolar Macrophages	Ccl3
Psen2	8.30833320434712e-215	0.662004035805981	0.565	0.176	1.74940263950733e-210	Alveolar Macrophages	Psen2
Klf4	9.93685923978525e-214	1.21632093584382	0.736	0.327	2.09230508152918e-209	Alveolar Macrophages	Klf4
Plekhm2	3.44818550551137e-213	0.588498306128396	0.428	0.103	7.26049940040473e-209	Alveolar Macrophages	Plekhm2
Wsb1	1.37630920227778e-212	0.989268327651795	0.767	0.371	2.89795665631609e-208	Alveolar Macrophages	Wsb1
Klf6	3.96405593222769e-212	1.11653238296699	0.933	0.839	8.34671617089863e-208	Alveolar Macrophages	Klf6
Cflar	3.13258516347649e-211	1.14430083834471	0.809	0.477	6.5959713202161e-207	Alveolar Macrophages	Cflar
Il1rn	7.29495952121602e-210	0.848764755433859	0.768	0.336	1.53602667678724e-205	Alveolar Macrophages	Il1rn
Plcb1	2.42873781442415e-209	0.642453469733518	0.42	0.1	5.11395034205149e-205	Alveolar Macrophages	Plcb1
Pik3ap1	1.19478458897854e-208	0.971545992284036	0.823	0.477	2.51573843055322e-204	Alveolar Macrophages	Pik3ap1
Akr1a1	3.43552568334447e-208	0.960343909086427	0.836	0.483	7.23384287885012e-204	Alveolar Macrophages	Akr1a1
Sgms1	3.75587226542199e-208	0.885801377892789	0.672	0.267	7.90836464207253e-204	Alveolar Macrophages	Sgms1
mt-Nd31	8.58177202034005e-207	0.985945177838644	0.886	0.545	1.8069779166028e-202	Alveolar Macrophages	mt-Nd3
Pank3	1.02254369922488e-206	0.533050613976482	0.407	0.094	2.1530680130879e-202	Alveolar Macrophages	Pank3
Ucp2	5.08634778230422e-206	0.859080539108817	0.924	0.812	1.07098138904198e-201	Alveolar Macrophages	Ucp2
Ubr5	2.00250810330448e-203	0.79935679260651	0.628	0.231	4.21648106231791e-199	Alveolar Macrophages	Ubr5
Dbi1	5.61631556626392e-203	0.974902085136766	0.866	0.469	1.18257140563253e-198	Alveolar Macrophages	Dbi
Cdkn1a	2.51005113285635e-202	1.07316711274276	0.813	0.439	5.28516366534234e-198	Alveolar Macrophages	Cdkn1a
Sgpl1	1.16630394650986e-201	0.75019821770848	0.611	0.222	2.45576958977117e-197	Alveolar Macrophages	Sgpl1
Fth1	2.1531095843621e-201	0.792779212684526	1	0.999	4.53358754083284e-197	Alveolar Macrophages	Fth1
Fndc3b	3.89228569839089e-200	0.669683646727029	0.558	0.181	8.19559676653186e-196	Alveolar Macrophages	Fndc3b
Itm2c	4.04796628763284e-200	0.679471006700665	0.593	0.204	8.5233978152397e-196	Alveolar Macrophages	Itm2c
Cndp2	6.4746342112999e-200	0.725442268660962	0.7	0.276	1.36329897953131e-195	Alveolar Macrophages	Cndp2
Nedd9	5.4035506109498e-198	0.921828115293385	0.711	0.322	1.13777161664159e-193	Alveolar Macrophages	Nedd9
Dennd4c	1.13477691235407e-195	0.553833234522022	0.402	0.097	2.38938626665273e-191	Alveolar Macrophages	Dennd4c
Abca1	2.29912574855154e-195	1.0526553377786	0.51	0.163	4.84103917615012e-191	Alveolar Macrophages	Abca1
Skil	3.10475057150501e-194	1.01659157743484	0.844	0.561	6.53736280336096e-190	Alveolar Macrophages	Skil
Laptm4a	6.77979395402771e-194	0.881695275447194	0.789	0.433	1.42755341496007e-189	Alveolar Macrophages	Laptm4a
Ldlr	5.01098112401167e-193	0.916942135882031	0.537	0.185	1.0551121854719e-188	Alveolar Macrophages	Ldlr
Zc3h12a	6.09390291473343e-193	0.94730697321482	0.766	0.378	1.28313219772627e-188	Alveolar Macrophages	Zc3h12a
Rnase4	4.54890903348717e-192	0.536687983336508	0.395	0.094	9.57818286091059e-188	Alveolar Macrophages	Rnase4
Ctsc	6.93996171477409e-192	0.887649228775242	0.894	0.516	1.46127833866283e-187	Alveolar Macrophages	Ctsc
Insig1	7.10826979759637e-192	0.690748064924466	0.424	0.114	1.49671728858189e-187	Alveolar Macrophages	Insig1
Stom	1.56834204019578e-191	0.611219963660048	0.513	0.156	3.30230099983623e-187	Alveolar Macrophages	Stom
Ints6	2.2759851579298e-191	0.60343706361462	0.417	0.107	4.79231434853699e-187	Alveolar Macrophages	Ints6
Atp6ap2	5.92060192818556e-191	0.87569510251269	0.742	0.371	1.24664194199875e-186	Alveolar Macrophages	Atp6ap2
Atp6v1a	7.70302905360532e-191	0.933974522055374	0.734	0.369	1.62194979752714e-186	Alveolar Macrophages	Atp6v1a
Gabarapl1	2.58784244882333e-190	0.63091838526428	0.479	0.139	5.4489610602424e-186	Alveolar Macrophages	Gabarapl1
Akr1b3	6.73303129606761e-189	0.735984792485189	0.586	0.214	1.4177070697e-184	Alveolar Macrophages	Akr1b3
Pabpc1	4.79916683911559e-187	0.80176107739689	0.926	0.84	1.01051256964418e-182	Alveolar Macrophages	Pabpc1
Etfa	7.08534986588784e-187	0.662278205762868	0.583	0.21	1.49189126776134e-182	Alveolar Macrophages	Etfa
Noct	8.24785272870227e-187	1.01066123016713	0.723	0.35	1.73666787055555e-182	Alveolar Macrophages	Noct
Arl8a	8.53311198095076e-185	0.660330293127514	0.591	0.216	1.79673205870899e-180	Alveolar Macrophages	Arl8a
Zc3h12c	1.13293504024312e-183	0.616544376094132	0.349	0.079	2.38550802073591e-179	Alveolar Macrophages	Zc3h12c
Snx1	2.30700070365127e-183	0.726966776527721	0.62	0.245	4.85762068160812e-179	Alveolar Macrophages	Snx1
Alas1	4.62871962231216e-183	0.930139237811598	0.753	0.367	9.74623203674048e-179	Alveolar Macrophages	Alas1
Bmpr2	5.67618896460549e-183	0.607698275389881	0.536	0.174	1.19517834838733e-178	Alveolar Macrophages	Bmpr2
Gltp	6.50152741585466e-183	0.738344079869281	0.645	0.263	1.36896161268236e-178	Alveolar Macrophages	Gltp
Dram1	1.2684024045264e-182	0.517754503967232	0.432	0.116	2.67074810297078e-178	Alveolar Macrophages	Dram1
Tor1aip2	2.3681033129005e-182	0.649929723247763	0.518	0.169	4.9862783356433e-178	Alveolar Macrophages	Tor1aip2
Abl2	3.273117654085e-182	0.52250937434457	0.411	0.107	6.89187653244137e-178	Alveolar Macrophages	Abl2
Rab32	5.78202530686625e-182	0.756062705215059	0.676	0.283	1.21746324861376e-177	Alveolar Macrophages	Rab32
Hmox1	9.37874299233726e-181	1.02939982171864	0.729	0.34	1.97478812446653e-176	Alveolar Macrophages	Hmox1
Rrs1	1.66864520357933e-180	0.527652795456146	0.382	0.095	3.51349934065664e-176	Alveolar Macrophages	Rrs1
Mmp19	7.39765032910381e-180	0.802202860624596	0.478	0.146	1.5576492532961e-175	Alveolar Macrophages	Mmp19
Ppp3r1	2.23744401295271e-179	0.715789318290289	0.598	0.23	4.71116211367323e-175	Alveolar Macrophages	Ppp3r1
Tgm2	8.62821360683339e-179	0.833497358654363	0.795	0.408	1.81675665705484e-174	Alveolar Macrophages	Tgm2
Ddx3x	2.56148400929912e-178	0.912946011127395	0.845	0.576	5.39346072998022e-174	Alveolar Macrophages	Ddx3x
Fnip1	3.71834285997348e-178	0.70975180454182	0.619	0.243	7.82934272596016e-174	Alveolar Macrophages	Fnip1
Aebp2	4.23434333867726e-178	0.598241152139444	0.547	0.185	8.91583333391885e-174	Alveolar Macrophages	Aebp2
Pcf11	9.33078107443058e-178	0.873244738192193	0.705	0.327	1.9646892630321e-173	Alveolar Macrophages	Pcf11
mt-Co31	1.01143036506488e-177	0.743964749447535	0.984	0.975	2.1296677766806e-173	Alveolar Macrophages	mt-Co3
Cebpg	3.90533471485228e-177	0.610699777456922	0.513	0.166	8.22307277559297e-173	Alveolar Macrophages	Cebpg
Phlda1	2.82179798419662e-176	1.53189611179271	0.759	0.454	5.94157783552441e-172	Alveolar Macrophages	Phlda1
Rtn3	6.67410739026463e-176	0.891797823382112	0.811	0.509	1.40530005209412e-171	Alveolar Macrophages	Rtn3
Aff1	1.3320566132744e-173	0.756654266724703	0.624	0.25	2.80477840491057e-169	Alveolar Macrophages	Aff1
Xbp1	1.5474560291562e-173	0.832704145868397	0.774	0.411	3.25832341499129e-169	Alveolar Macrophages	Xbp1
Trpv2	3.34790258660213e-173	0.660366186619926	0.574	0.213	7.04934368634944e-169	Alveolar Macrophages	Trpv2
Abr	4.83353201892539e-173	0.666753015982669	0.651	0.266	1.01774850190493e-168	Alveolar Macrophages	Abr
Nipa2	7.91834091501353e-173	0.770267722268154	0.701	0.318	1.66728586306525e-168	Alveolar Macrophages	Nipa2
Arl11	1.65315518389769e-172	0.554627261628886	0.523	0.169	3.48088355521498e-168	Alveolar Macrophages	Arl11
Fnip2	3.74644036914563e-172	0.568438057401101	0.43	0.122	7.88850484127305e-168	Alveolar Macrophages	Fnip2
Scp2	9.17532963089627e-172	0.867065083511056	0.863	0.632	1.93195740708152e-167	Alveolar Macrophages	Scp2
Plscr1	1.34209857789586e-170	0.856849094377875	0.741	0.365	2.82592276561752e-166	Alveolar Macrophages	Plscr1
Cfb	2.69086899428704e-170	0.753242417906149	0.431	0.124	5.66589375437078e-166	Alveolar Macrophages	Cfb
Atp6v1c1	6.02483175442683e-170	0.646017822537767	0.542	0.197	1.26858857421211e-165	Alveolar Macrophages	Atp6v1c1
Eif4b	1.5766270458745e-169	0.657913224325592	0.628	0.255	3.31974590779335e-165	Alveolar Macrophages	Eif4b
Ipmk	1.27205336430305e-168	0.720934155317458	0.468	0.15	2.67843556387651e-164	Alveolar Macrophages	Ipmk
Ifi30	1.5690879384741e-167	0.572985128837389	0.85	0.346	3.30387156325106e-163	Alveolar Macrophages	Ifi30
Arl8b	2.73038922601588e-167	0.662770442145303	0.611	0.248	5.74910755429904e-163	Alveolar Macrophages	Arl8b
Nck1	2.82336108038018e-167	0.648890152005317	0.594	0.227	5.9448690908485e-163	Alveolar Macrophages	Nck1
Csrnp1	8.53970007505807e-167	0.782893878156206	0.701	0.318	1.79811924780423e-162	Alveolar Macrophages	Csrnp1
Ifrd1	1.2640007213915e-166	0.946384505611509	0.897	0.705	2.66147991896193e-162	Alveolar Macrophages	Ifrd1
Pik3r5	1.54044394157517e-166	0.677479110023501	0.579	0.221	3.24355876338067e-162	Alveolar Macrophages	Pik3r5
Gls	1.15915217355539e-165	0.850644141729155	0.768	0.41	2.44071081663823e-161	Alveolar Macrophages	Gls
Plk3	4.63443922353723e-165	0.759795293701928	0.641	0.272	9.75827522907999e-161	Alveolar Macrophages	Plk3
Ybx11	9.42257206141173e-165	0.740118774142039	0.926	0.748	1.98401677325085e-160	Alveolar Macrophages	Ybx1
Rel	9.50748437824391e-165	0.791920408947317	0.85	0.564	2.00189591068304e-160	Alveolar Macrophages	Rel
Trim25	8.65779705427185e-164	0.980423406590532	0.73	0.392	1.82298574774748e-159	Alveolar Macrophages	Trim25
Ap1s2	1.97661347223359e-163	0.844491202372274	0.795	0.42	4.16195732713505e-159	Alveolar Macrophages	Ap1s2
Iqsec1	1.98661250971432e-162	0.7373945136441	0.71	0.328	4.18301130045447e-158	Alveolar Macrophages	Iqsec1
Cdc42ep3	6.09274008262603e-162	0.745885271472401	0.577	0.229	1.28288735179774e-157	Alveolar Macrophages	Cdc42ep3
Lpp	1.14750180565909e-161	0.578206351887516	0.499	0.165	2.41617980199577e-157	Alveolar Macrophages	Lpp
Map3k5	4.70740866784198e-161	0.506530905898914	0.411	0.115	9.91191969100806e-157	Alveolar Macrophages	Map3k5
Eif4a1	6.47781171397948e-161	0.756122539537056	0.903	0.722	1.36396803449552e-156	Alveolar Macrophages	Eif4a1
Nfil3	1.66024716233428e-160	0.723173574078078	0.647	0.28	3.49581642501106e-156	Alveolar Macrophages	Nfil3
Reep5	3.47627503365907e-160	0.847813983522572	0.855	0.637	7.31964471087254e-156	Alveolar Macrophages	Reep5
Txnrd1	6.10178727464429e-160	0.954983809497969	0.802	0.502	1.2847923285491e-155	Alveolar Macrophages	Txnrd1
Pi4k2a	6.62485663966086e-160	0.543566286214287	0.48	0.159	1.39492981404699e-155	Alveolar Macrophages	Pi4k2a
Prrc2b	2.44997210856157e-159	0.576768877280437	0.531	0.189	5.15866127178724e-155	Alveolar Macrophages	Prrc2b
Pcmtd1	3.42133147883673e-159	0.521571367975958	0.428	0.126	7.20395556183861e-155	Alveolar Macrophages	Pcmtd1
Plin3	3.76167999849525e-159	0.543390806007173	0.445	0.141	7.92059340483159e-155	Alveolar Macrophages	Plin3
Cenpb	1.29193098548121e-158	0.641246360680967	0.606	0.252	2.72028988302923e-154	Alveolar Macrophages	Cenpb
Mapk3	1.35864009944076e-158	0.736946335421745	0.674	0.325	2.86075259338247e-154	Alveolar Macrophages	Mapk3
Filip1l	1.56815697658451e-157	0.626091752171568	0.642	0.258	3.30191132989635e-153	Alveolar Macrophages	Filip1l
Serinc3	2.41942417998646e-156	0.92936362411645	0.912	0.78	5.09433955337949e-152	Alveolar Macrophages	Serinc3
Gsap	4.48494349525645e-155	0.64364765721989	0.639	0.27	9.44349702361197e-151	Alveolar Macrophages	Gsap
Diaph2	5.19312889085936e-154	0.697422001422557	0.649	0.283	1.09346521925935e-149	Alveolar Macrophages	Diaph2
Adam17	6.87606464861799e-153	0.621077220897337	0.588	0.237	1.447824172413e-148	Alveolar Macrophages	Adam17
Tuba1b1	1.25841278608328e-152	0.652237380801428	0.727	0.338	2.64971396237695e-148	Alveolar Macrophages	Tuba1b
Tcirg1	6.86540781168239e-152	0.57978641433786	0.527	0.192	1.44558026882784e-147	Alveolar Macrophages	Tcirg1
Hprt1	1.13923626507662e-151	0.699698412040312	0.621	0.263	2.39877587974533e-147	Alveolar Macrophages	Hprt
Nap1l11	2.55907103835703e-151	0.707202929443434	0.764	0.387	5.38837997836456e-147	Alveolar Macrophages	Nap1l1
Ppp1r15b	2.14949864909329e-149	0.736834114310406	0.704	0.342	4.52598435553082e-145	Alveolar Macrophages	Ppp1r15b
Ddi2	2.90336287094708e-149	0.5923369954759	0.512	0.189	6.11332086106618e-145	Alveolar Macrophages	Ddi2
Hnrnpll	5.1368245114166e-148	0.574578037417782	0.477	0.167	1.08160976912388e-143	Alveolar Macrophages	Hnrnpll
BC005537	1.56869269822546e-147	0.797376806861019	0.818	0.532	3.30303934538352e-143	Alveolar Macrophages	BC005537
Znrf1	1.68321666306826e-147	0.55911435075089	0.561	0.216	3.54418100575652e-143	Alveolar Macrophages	Znrf1
Taok1	1.82055611593922e-147	0.713169395936396	0.673	0.318	3.83336295772163e-143	Alveolar Macrophages	Taok1
Sel1l	5.13244410876671e-147	0.569866579290557	0.564	0.222	1.08068743154192e-142	Alveolar Macrophages	Sel1l
Sypl	1.73041370441056e-146	0.653860051995324	0.637	0.287	3.64355909600687e-142	Alveolar Macrophages	Sypl
Ptbp3	3.49425836985436e-146	0.75234698159734	0.874	0.738	7.35751042356534e-142	Alveolar Macrophages	Ptbp3
Atp13a2	3.01098336090955e-145	0.555009781514006	0.523	0.196	6.33992656473116e-141	Alveolar Macrophages	Atp13a2
Pcbp2	2.00489778918958e-144	0.746838098226589	0.876	0.649	4.22151278491758e-140	Alveolar Macrophages	Pcbp2
Frrs1	6.33959191279549e-144	0.549591025846822	0.473	0.166	1.33486447315822e-139	Alveolar Macrophages	Frrs1
Csde1	1.98795255230898e-143	0.763583023524079	0.853	0.635	4.18583289414179e-139	Alveolar Macrophages	Csde1
Itpr2	3.72899139693683e-143	0.640809865638	0.619	0.269	7.85176428539019e-139	Alveolar Macrophages	Itpr2
Ncl1	1.00395426302318e-142	0.722895935705	0.894	0.637	2.11392609622161e-138	Alveolar Macrophages	Ncl
Cisd11	1.20283976302128e-142	0.535576949935005	0.489	0.174	2.5326994050176e-138	Alveolar Macrophages	Cisd1
Ddb1	1.43297637836873e-142	0.500844841161939	0.484	0.172	3.0172750622932e-138	Alveolar Macrophages	Ddb1
Fkbp5	3.22006058135768e-141	0.793929741603073	0.68	0.344	6.78015956010673e-137	Alveolar Macrophages	Fkbp5
Ubc	3.26504791136516e-141	0.648895269401148	0.966	0.96	6.87488488217049e-137	Alveolar Macrophages	Ubc
Hspa81	1.36324987704279e-139	0.682382159481113	0.98	0.91	2.87045894110129e-135	Alveolar Macrophages	Hspa8
Hspa4l	4.0166519291314e-139	0.558611664640499	0.434	0.143	8.45746230197908e-135	Alveolar Macrophages	Hspa4l
Hspa5	7.02176259924458e-139	0.683777197688692	0.954	0.825	1.47850233289694e-134	Alveolar Macrophages	Hspa5
Tmbim6	3.18866462772664e-138	0.650179106613828	0.892	0.806	6.71405224014121e-134	Alveolar Macrophages	Tmbim6
Ttc39b	5.78636576015565e-138	0.545985555824369	0.552	0.214	1.21837717445837e-133	Alveolar Macrophages	Ttc39b
Gm472831	2.34723552715255e-137	0.564012132256417	0.476	0.169	4.9423391259724e-133	Alveolar Macrophages	Gm47283
Chd4	8.93187932005728e-137	0.969988069726923	0.796	0.523	1.88069650963126e-132	Alveolar Macrophages	Chd4
Eif4g2	3.37045158861135e-135	0.694879696968563	0.889	0.745	7.09682286498007e-131	Alveolar Macrophages	Eif4g2
Hmgcs1	4.94767815290418e-135	0.68243827934305	0.394	0.127	1.0417831118755e-130	Alveolar Macrophages	Hmgcs1
Acox3	5.76144371466722e-135	0.511938688455972	0.463	0.165	1.21312958856033e-130	Alveolar Macrophages	Acox3
Mgst1	6.98695685436734e-135	0.781202435966972	0.857	0.531	1.47117363525559e-130	Alveolar Macrophages	Mgst1
Rrbp1	4.51772636382892e-134	0.717240527282028	0.872	0.61	9.51252463167817e-130	Alveolar Macrophages	Rrbp1
Ahctf1	5.11279686545556e-134	0.516505813721374	0.448	0.156	1.07655050799032e-129	Alveolar Macrophages	Ahctf1
Itgb1	4.05121306017671e-133	0.670675209244679	0.811	0.48	8.53023421950809e-129	Alveolar Macrophages	Itgb1
Gadd45b	4.42839206673715e-133	0.609284784540403	0.795	0.457	9.32442233572174e-129	Alveolar Macrophages	Gadd45b
Hnrnph1	1.42762837516136e-132	0.706172637209844	0.687	0.348	3.00601430673976e-128	Alveolar Macrophages	Hnrnph1
Golga4	3.28118612635873e-132	0.578433283342328	0.516	0.201	6.90886550766094e-128	Alveolar Macrophages	Golga4
Gpcpd1	4.54345527845175e-132	0.798317446302495	0.821	0.554	9.56669943430801e-128	Alveolar Macrophages	Gpcpd1
Fosb	1.19263789556267e-131	1.1085421763688	0.753	0.458	2.51121835289676e-127	Alveolar Macrophages	Fosb
Lgals3bp	2.39604262793661e-131	0.618069394778718	0.524	0.207	5.04510735738333e-127	Alveolar Macrophages	Lgals3bp
Adam10	3.24298919632431e-131	0.638094600946737	0.642	0.302	6.82843805178047e-127	Alveolar Macrophages	Adam10
Akap13	5.14833703897094e-131	0.689382304822099	0.889	0.742	1.08403384692572e-126	Alveolar Macrophages	Akap13
Ubash3b	5.69733058127031e-131	0.550271296670884	0.472	0.175	1.19962992719228e-126	Alveolar Macrophages	Ubash3b
Cd84	1.5079459132602e-130	0.70170397567262	0.727	0.401	3.17513091496068e-126	Alveolar Macrophages	Cd84
Atp6v1e1	2.02259499997085e-129	0.754218771732674	0.871	0.718	4.25877603193862e-125	Alveolar Macrophages	Atp6v1e1
Arhgef2	1.58288229998747e-128	0.610512872574733	0.581	0.253	3.33291697085363e-124	Alveolar Macrophages	Arhgef2
Caprin1	5.13070007362177e-128	0.639860208435353	0.696	0.359	1.0803202075018e-123	Alveolar Macrophages	Caprin1
Map3k2	1.94182958356321e-127	0.52378782880417	0.534	0.212	4.0887163711507e-123	Alveolar Macrophages	Map3k2
Cyb5a	2.29936911046898e-127	0.666519292494771	0.647	0.324	4.84155159900348e-123	Alveolar Macrophages	Cyb5a
Ugcg	4.29716066460531e-127	0.553973276672777	0.725	0.365	9.04810149539294e-123	Alveolar Macrophages	Ugcg
Cd274	5.52754502941417e-127	0.679263234542415	0.645	0.303	1.16387988139345e-122	Alveolar Macrophages	Cd274
Tgif1	1.05777191980941e-126	0.622763012578324	0.639	0.304	2.2272445543507e-122	Alveolar Macrophages	Tgif1
Ccdc86	1.06300919217757e-126	0.61574968271285	0.574	0.253	2.2382721550491e-122	Alveolar Macrophages	Ccdc86
Gm34455	5.10915726392216e-126	0.514283611828665	0.29	0.074	1.07578415349145e-121	Alveolar Macrophages	Gm34455
Polr2a	5.64732407089354e-126	0.539690534498609	0.611	0.274	1.18910055636734e-121	Alveolar Macrophages	Polr2a
Ppp1r14b	7.7222470210518e-126	0.589803714722389	0.608	0.27	1.62599633275267e-121	Alveolar Macrophages	Ppp1r14b
Cxcl2	1.77768636007827e-125	0.616960990585651	0.97	0.745	3.74309639978081e-121	Alveolar Macrophages	Cxcl2
Bbx	5.11781540102265e-125	0.503746770464535	0.486	0.184	1.07760721083933e-120	Alveolar Macrophages	Bbx
Rgcc	8.34738677081103e-125	1.00162498119637	0.607	0.3	1.75762575846197e-120	Alveolar Macrophages	Rgcc
Nfe2l1	8.94082603958715e-124	0.523728091154974	0.551	0.233	1.88258033089547e-119	Alveolar Macrophages	Nfe2l1
Csf2rb	9.11901181605835e-124	0.727150307953689	0.809	0.517	1.92009912798925e-119	Alveolar Macrophages	Csf2rb
Vcp	2.39511780843367e-122	0.668100412398579	0.781	0.477	5.04316005743794e-118	Alveolar Macrophages	Vcp
Gnl3	3.37218699850271e-122	0.521122038885494	0.527	0.213	7.10047694404731e-118	Alveolar Macrophages	Gnl3
Itga5	5.91132091104888e-122	0.571527484467944	0.488	0.189	1.24468773103045e-117	Alveolar Macrophages	Itga5
Calr	3.289679121173e-121	0.720992014440895	0.865	0.578	6.92674835754187e-117	Alveolar Macrophages	Calr
Dhx15	1.96588118057235e-120	0.580460107621025	0.625	0.294	4.13935941381314e-116	Alveolar Macrophages	Dhx15
Hilpda	2.04677116767856e-120	0.827559439476723	0.721	0.404	4.30968137066397e-116	Alveolar Macrophages	Hilpda
Nfkb1	1.92975378207901e-119	0.702132068914637	0.788	0.526	4.06328956354557e-115	Alveolar Macrophages	Nfkb1
Foxn3	6.4725407401775e-118	0.544835183233068	0.597	0.274	1.36285817825177e-113	Alveolar Macrophages	Foxn3
Smpdl3a	6.86583200599818e-118	0.652476020284613	0.816	0.506	1.44566958718298e-113	Alveolar Macrophages	Smpdl3a
Unc119	2.77730394526355e-117	0.670779467614299	0.734	0.428	5.84789118714694e-113	Alveolar Macrophages	Unc119
Reep3	7.74923016459327e-117	0.655616812330092	0.702	0.403	1.63167790345676e-112	Alveolar Macrophages	Reep3
Syncrip	4.8111141354341e-116	0.618667685254203	0.685	0.352	1.01302819235701e-111	Alveolar Macrophages	Syncrip
Nfkbiz	1.32609305985124e-115	0.652424483229117	0.871	0.599	2.79222154682277e-111	Alveolar Macrophages	Nfkbiz
Ech1	6.19768342810616e-115	0.593036128388025	0.629	0.316	1.30498422262203e-110	Alveolar Macrophages	Ech1
Git2	1.69120052261379e-114	0.682526608951071	0.616	0.312	3.5609918204156e-110	Alveolar Macrophages	Git2
Apbb1ip	3.14632831430383e-114	0.675784047599409	0.809	0.558	6.62490889859815e-110	Alveolar Macrophages	Apbb1ip
Fam120a	1.0964973995249e-113	0.513613741190538	0.525	0.224	2.30878492443963e-109	Alveolar Macrophages	Fam120a
St13	1.58284405859257e-113	0.571382440185194	0.651	0.331	3.33283644977252e-109	Alveolar Macrophages	St13
Nsf	2.32707245891609e-113	0.566983091922194	0.597	0.281	4.89988376949371e-109	Alveolar Macrophages	Nsf
March1	4.28959511258454e-113	0.564423503438446	0.514	0.215	9.03217146905801e-109	Alveolar Macrophages	March1
Rnd3	2.89610848843813e-112	0.603996383161553	0.338	0.106	6.09804603325533e-108	Alveolar Macrophages	Rnd3
Usp8	4.58815745029896e-112	0.514456622186359	0.571	0.256	9.66082432734948e-108	Alveolar Macrophages	Usp8
Rgs1	5.48689997020406e-112	0.862261376246163	0.696	0.375	1.15532165772617e-107	Alveolar Macrophages	Rgs1
Senp2	2.23951450447572e-111	0.601233072688435	0.631	0.323	4.71552174062407e-107	Alveolar Macrophages	Senp2
Ywhag	6.49076829160771e-111	0.613870579901674	0.67	0.357	1.36669617148092e-106	Alveolar Macrophages	Ywhag
Tagln21	2.94915707918019e-109	0.623622858362634	0.879	0.635	6.2097451459218e-105	Alveolar Macrophages	Tagln2
Hadha	5.94106898606417e-109	0.604340491469687	0.638	0.331	1.25095148570567e-104	Alveolar Macrophages	Hadha
Tbca	1.00757408164313e-107	0.650208338328372	0.741	0.446	2.12154798630777e-103	Alveolar Macrophages	Tbca
Npepps	1.54080573378815e-107	0.556301719592966	0.633	0.312	3.24432055306433e-103	Alveolar Macrophages	Npepps
Ptges31	1.51644286068226e-106	0.612447728454546	0.741	0.426	3.19302208745258e-102	Alveolar Macrophages	Ptges3
Rassf3	3.87722809668927e-106	0.524290273249046	0.596	0.287	8.16389148038892e-102	Alveolar Macrophages	Rassf3
Ppt1	6.53348690972205e-106	0.629004888832192	0.718	0.421	1.37569100371107e-101	Alveolar Macrophages	Ppt1
Ankrd17	1.39305605916478e-105	0.622640372380167	0.665	0.356	2.93321883817735e-101	Alveolar Macrophages	Ankrd17
Etfb1	2.14727133130617e-104	0.567590268622819	0.722	0.395	4.52129451519828e-100	Alveolar Macrophages	Etfb
Sfpq	2.5020631598524e-103	0.632072064152476	0.85	0.603	5.26834418938521e-99	Alveolar Macrophages	Sfpq
Larp4	3.37395616892269e-102	0.503726838729356	0.531	0.238	7.10420210928362e-98	Alveolar Macrophages	Larp4
Ddx46	1.37338827598609e-101	0.596884762730452	0.689	0.381	2.89180635391631e-97	Alveolar Macrophages	Ddx46
Gde1	1.67631438120121e-101	0.640272567250265	0.636	0.342	3.52964756105726e-97	Alveolar Macrophages	Gde1
Zbtb7a	8.48940340132165e-101	0.563190389762545	0.641	0.332	1.78752878018229e-96	Alveolar Macrophages	Zbtb7a
Rab20	1.45696132452911e-100	0.549452764532589	0.66	0.344	3.0677777649285e-96	Alveolar Macrophages	Rab20
Nabp1	1.51598190011832e-100	0.831856373190268	0.741	0.473	3.19205148888913e-96	Alveolar Macrophages	Nabp1
Usp9x	2.10540514059922e-100	0.526234611974258	0.588	0.287	4.43314106404571e-96	Alveolar Macrophages	Usp9x
Slc15a3	2.88920631935891e-100	0.587164697562567	0.813	0.554	6.08351282604212e-96	Alveolar Macrophages	Slc15a3
Ahnak1	3.74339670191578e-100	0.668998529939369	0.867	0.549	7.88209609555386e-96	Alveolar Macrophages	Ahnak
Bst1	5.01865782477724e-97	0.602216257670008	0.754	0.461	1.0567285915851e-92	Alveolar Macrophages	Bst1
Gdi2	9.85643106182545e-97	0.577629141747018	0.83	0.61	2.07537012437797e-92	Alveolar Macrophages	Gdi2
2900097C17Rik	6.57819023576744e-96	0.507769322192054	0.575	0.283	1.38510373604319e-91	Alveolar Macrophages	2900097C17Rik
Pnrc1	9.94133683119517e-96	0.564565635283004	0.905	0.794	2.09324788317646e-91	Alveolar Macrophages	Pnrc1
Usf2	5.44442162784717e-95	0.528579317417742	0.633	0.352	1.1463774179595e-90	Alveolar Macrophages	Usf2
Cstb	2.40175349349251e-94	0.595221366239327	0.863	0.641	5.05713215589783e-90	Alveolar Macrophages	Cstb
Erbin	3.1353209417087e-94	0.587150915860668	0.709	0.414	6.60173177486183e-90	Alveolar Macrophages	Erbin
Ranbp2	1.29220820744287e-93	0.552703617743172	0.755	0.467	2.72087360159171e-89	Alveolar Macrophages	Ranbp2
Tet2	1.30912063758461e-93	0.548357949710038	0.685	0.391	2.75648441449815e-89	Alveolar Macrophages	Tet2
Hsp90b11	1.64200166932794e-93	0.558711932757654	0.861	0.582	3.4573987149369e-89	Alveolar Macrophages	Hsp90b1
Eef21	2.51832687491425e-93	0.515867264260486	0.888	0.702	5.30258906781944e-89	Alveolar Macrophages	Eef2
Pbrm1	1.1450201997393e-92	0.508708575669741	0.583	0.29	2.41095453257107e-88	Alveolar Macrophages	Pbrm1
Arl6ip11	4.47482585386334e-91	0.550666238580145	0.807	0.592	9.42219331789465e-87	Alveolar Macrophages	Arl6ip1
Ccnl1	5.45297758140651e-91	0.554353452384365	0.888	0.753	1.14817895954096e-86	Alveolar Macrophages	Ccnl1
Nufip2	6.15918149613059e-91	0.610079299918604	0.662	0.376	1.29687725582526e-86	Alveolar Macrophages	Nufip2
Ccni	7.41507635790904e-91	0.523750742512169	0.696	0.414	1.56131847792133e-86	Alveolar Macrophages	Ccni
Rab1a	1.69513759413041e-90	0.588020954738773	0.741	0.482	3.56928171820099e-86	Alveolar Macrophages	Rab1a
Tapbp	2.27023413389692e-90	0.58791723455967	0.759	0.502	4.78020499233337e-86	Alveolar Macrophages	Tapbp
Gnb1	7.18762498617663e-90	0.570289320216577	0.799	0.564	1.51342631708935e-85	Alveolar Macrophages	Gnb1
Med13	7.88131828828477e-90	0.544236660566813	0.611	0.323	1.65949037878124e-85	Alveolar Macrophages	Med13
Chic2	1.83382882306684e-89	0.615043695083589	0.727	0.474	3.86130996984954e-85	Alveolar Macrophages	Chic2
Smarca51	3.05432785087373e-88	0.587636333307017	0.776	0.521	6.43119272279973e-84	Alveolar Macrophages	Smarca5
Pcbp1	3.85318067628335e-88	0.547424884193013	0.768	0.513	8.11325723198223e-84	Alveolar Macrophages	Pcbp1
Dync1h1	1.44812739742027e-87	0.51335729774761	0.567	0.285	3.04917704800811e-83	Alveolar Macrophages	Dync1h1
Slc25a51	1.78502907575309e-87	0.550017251319429	0.854	0.623	3.75855722190571e-83	Alveolar Macrophages	Slc25a5
Gm26917	1.58788840442164e-86	1.32729623731838	0.597	0.309	3.34345782435021e-82	Alveolar Macrophages	Gm26917
Lgals3	2.35283056950194e-86	0.5442931740387	0.954	0.791	4.95412004714328e-82	Alveolar Macrophages	Lgals3
Mycbp2	9.24166487604448e-86	0.612880363714784	0.691	0.427	1.94592495629993e-81	Alveolar Macrophages	Mycbp2
Tm9sf3	2.20907024784588e-84	0.597385535395482	0.801	0.567	4.65141831386429e-80	Alveolar Macrophages	Tm9sf3
Soat1	3.0771308967409e-84	0.503625578727407	0.633	0.349	6.47920681617764e-80	Alveolar Macrophages	Soat1
Ftl1-ps1	5.60460180202904e-84	0.515511035517261	0.565	0.285	1.18010495543523e-79	Alveolar Macrophages	Ftl1-ps1
Fosl2	1.7708659508008e-83	0.54618438688993	0.721	0.464	3.72873534600616e-79	Alveolar Macrophages	Fosl2
Syk	5.14681476278728e-83	0.529357397278297	0.81	0.564	1.08371331645249e-78	Alveolar Macrophages	Syk
Dusp1	2.76350761361917e-82	0.718564452457821	0.857	0.706	5.81884163123651e-78	Alveolar Macrophages	Dusp1
Serinc1	1.04553361556883e-81	0.536313839906249	0.72	0.461	2.20147558094173e-77	Alveolar Macrophages	Serinc1
Kmt5a	1.24972947611068e-80	0.513778129708837	0.641	0.366	2.63143038489864e-76	Alveolar Macrophages	Kmt5a
Mark2	2.1388732013872e-80	0.520437170986545	0.63	0.357	4.50361141284088e-76	Alveolar Macrophages	Mark2
Picalm	1.04645985672493e-79	0.531443700579953	0.89	0.78	2.20342587432001e-75	Alveolar Macrophages	Picalm
Rab14	1.10236783991824e-79	0.550103927046983	0.784	0.585	2.32114572373185e-75	Alveolar Macrophages	Rab14
Rbm25	2.30790368961738e-78	0.540075995637111	0.791	0.548	4.85952200885835e-74	Alveolar Macrophages	Rbm25
Eif5b	7.06743533080943e-78	0.514667713643423	0.738	0.465	1.48811918325523e-73	Alveolar Macrophages	Eif5b
Rab8b	7.32969941641765e-78	0.54476114031651	0.854	0.709	1.5433415091209e-73	Alveolar Macrophages	Rab8b
Irf2bp2	3.95946668097107e-74	0.545239530422852	0.75	0.519	8.33705304345268e-70	Alveolar Macrophages	Irf2bp2
Man2a1	5.97630430610583e-74	0.535881600940803	0.755	0.49	1.25837063469364e-69	Alveolar Macrophages	Man2a1
Hdlbp	2.233447816204e-72	0.546686479491163	0.714	0.454	4.70274772179914e-68	Alveolar Macrophages	Hdlbp
Lnpep	1.63469587668463e-67	0.52052394799172	0.753	0.532	3.44201563794716e-63	Alveolar Macrophages	Lnpep
Stat3	3.20184667798107e-67	0.546869863197169	0.801	0.618	6.74180836515695e-63	Alveolar Macrophages	Stat3
Ppp2ca	2.37898294264314e-61	0.52763017984782	0.803	0.666	5.0091864840294e-57	Alveolar Macrophages	Ppp2ca
Jmjd1c	4.5566464289456e-61	0.508650892631092	0.764	0.557	9.59447472078786e-57	Alveolar Macrophages	Jmjd1c
Emp1	1.95325895759405e-60	0.504759333517839	0.412	0.203	4.11278206111004e-56	Alveolar Macrophages	Emp1
Srsf21	1.00673318964528e-54	0.521159897378416	0.733	0.501	2.11977740411709e-50	Alveolar Macrophages	Srsf2
Cxcl10	1.24821193369633e-51	0.541625715301205	0.344	0.169	2.628235047591e-47	Alveolar Macrophages	Cxcl10
Fabp5	1.36095397405121e-48	0.557248894120569	0.507	0.299	2.86562468776222e-44	Alveolar Macrophages	Fabp5
Jun	2.01342019026089e-39	0.694050026260696	0.79	0.674	4.23945755261333e-35	Alveolar Macrophages	Jun
Ier2	3.06412680306986e-27	0.527087811779621	0.738	0.622	6.4518253965439e-23	Alveolar Macrophages	Ier2
Fn11	0	2.88726339368235	0.94	0.183	0	Mono	Fn1
Vcan1	0	2.79863867886482	0.946	0.086	0	Mono	Vcan
F13a1	0	2.79791868856404	0.975	0.142	0	Mono	F13a1
Lyz21	0	2.48944789603165	1	0.788	0	Mono	Lyz2
Saa3	0	2.36327214161699	0.843	0.441	0	Mono	Saa3
Ms4a6c	0	2.19323703438075	0.996	0.211	0	Mono	Ms4a6c
Plac8	0	2.12329436465097	0.989	0.671	0	Mono	Plac8
Ccr2	0	1.88086831015775	0.947	0.191	0	Mono	Ccr2
Ly6c2	0	1.88074108436883	0.971	0.532	0	Mono	Ly6c2
Ms4a4c	0	1.77871686666474	0.811	0.138	0	Mono	Ms4a4c
Ifi301	0	1.77718964567842	0.986	0.329	0	Mono	Ifi30
S100a41	0	1.70881348600373	0.952	0.265	0	Mono	S100a4
Tgfbi	0	1.69444727752779	0.984	0.561	0	Mono	Tgfbi
Mafb	0	1.65053956875775	0.896	0.145	0	Mono	Mafb
Apoc2	0	1.59874118375788	0.878	0.219	0	Mono	Apoc2
Pycard1	0	1.59441530432783	0.991	0.597	0	Mono	Pycard
Prtn3	0	1.54785180158038	0.661	0.071	0	Mono	Prtn3
Nme21	0	1.51815402532718	0.991	0.564	0	Mono	Nme2
Ctsc1	0	1.51699780623993	0.98	0.505	0	Mono	Ctsc
Ccl2	0	1.47911460925998	0.704	0.174	0	Mono	Ccl2
Ms4a6d	0	1.43748826523223	0.923	0.218	0	Mono	Ms4a6d
Vim1	0	1.38267262410055	0.999	0.875	0	Mono	Vim
S100a101	0	1.3575124856127	0.988	0.47	0	Mono	S100a10
Pid1	0	1.32874780203441	0.861	0.181	0	Mono	Pid1
Lgals31	0	1.32853365807831	0.998	0.786	0	Mono	Lgals3
P4hb	0	1.31574959797734	0.912	0.465	0	Mono	P4hb
Rnh1	0	1.29723889124542	0.959	0.465	0	Mono	Rnh1
Rpl36al1	0	1.27650491085585	0.998	0.664	0	Mono	Rpl36al
Sec61b1	0	1.26724366961018	0.989	0.728	0	Mono	Sec61b
Pld4	0	1.25150965168897	0.841	0.171	0	Mono	Pld4
F10	0	1.25042691499279	0.896	0.256	0	Mono	F10
Sec61g	0	1.24638324968522	0.99	0.685	0	Mono	Sec61g
Ahnak2	0	1.23453385281159	0.984	0.534	0	Mono	Ahnak
Npc2	0	1.23219957040478	0.99	0.65	0	Mono	Npc2
Rbm31	0	1.21955908033583	0.992	0.84	0	Mono	Rbm3
Dbi2	0	1.20612753373911	0.961	0.457	0	Mono	Dbi
Psma7	0	1.19678802834387	0.979	0.656	0	Mono	Psma7
Manf1	0	1.19341573463485	0.906	0.382	0	Mono	Manf
Aprt	0	1.17619234902245	0.947	0.521	0	Mono	Aprt
Hint11	0	1.17086025357697	0.976	0.522	0	Mono	Hint1
Erp29	0	1.16640645766121	0.947	0.462	0	Mono	Erp29
Pdia6	0	1.1398779606676	0.868	0.362	0	Mono	Pdia6
Msr1	0	1.12978539789605	0.698	0.114	0	Mono	Msr1
Ms4a6b1	0	1.11628288147921	0.861	0.257	0	Mono	Ms4a6b
Ssr4	0	1.11086921822881	0.966	0.554	0	Mono	Ssr4
Ly86	0	1.10761811469087	0.716	0.133	0	Mono	Ly86
Esd	0	1.08989029168626	0.973	0.65	0	Mono	Esd
Nme11	0	1.08453980947267	0.907	0.353	0	Mono	Nme1
Ifi2071	0	1.08329369073072	0.906	0.274	0	Mono	Ifi207
Napsa	0	1.07165064290365	0.975	0.534	0	Mono	Napsa
Ifi211	0	1.07125595647671	0.626	0.1	0	Mono	Ifi211
Rplp01	0	1.06908338178108	0.999	0.925	0	Mono	Rplp0
Ctsh	0	1.06472360156962	0.937	0.403	0	Mono	Ctsh
Fcgr1	0	1.05649581633039	0.732	0.127	0	Mono	Fcgr1
Ciao2a	0	1.04064011923483	0.906	0.399	0	Mono	Ciao2a
Ifi209	0	1.02852136223639	0.734	0.164	0	Mono	Ifi209
Gpx1	0	1.02152393377402	0.999	0.811	0	Mono	Gpx1
Ifi204	0	1.01487320640232	0.869	0.287	0	Mono	Ifi204
Ndufb81	0	1.01254344604934	0.944	0.513	0	Mono	Ndufb8
Mrpl52	0	0.996403876011458	0.947	0.45	0	Mono	Mrpl52
Eps8	0	0.91145290797413	0.736	0.19	0	Mono	Eps8
Irf5	0	0.897188126858823	0.74	0.169	0	Mono	Irf5
Fkbp21	0	0.896870749085559	0.814	0.273	0	Mono	Fkbp2
Cd93	0	0.884243762828815	0.673	0.16	0	Mono	Cd93
Sdf2l11	0	0.881472395223634	0.655	0.155	0	Mono	Sdf2l1
Mcub	0	0.876422014425073	0.655	0.105	0	Mono	Mcub
Ccl91	0	0.874536428654949	0.875	0.256	0	Mono	Ccl9
Spint1	0	0.843199288994198	0.478	0.066	0	Mono	Spint1
Clec4a1	0	0.837194200115178	0.729	0.153	0	Mono	Clec4a1
Rassf41	0	0.801753405720445	0.696	0.175	0	Mono	Rassf4
Rab7b	0	0.796483659250857	0.596	0.097	0	Mono	Rab7b
Rps27a	0	0.786655746376473	1	0.98	0	Mono	Rps27a
Csf1r	0	0.785054831828342	0.811	0.25	0	Mono	Csf1r
Siva11	0	0.765203096114393	0.713	0.208	0	Mono	Siva1
Lpar6	0	0.70847507893624	0.503	0.096	0	Mono	Lpar6
Adssl1	0	0.706067606942691	0.646	0.159	0	Mono	Adssl1
Fam129b	0	0.682809067779475	0.615	0.151	0	Mono	Fam129b
Cenpm1	0	0.680901676381203	0.361	0.042	0	Mono	Cenpm
Dmkn	0	0.665594203099252	0.312	0.027	0	Mono	Dmkn
Arhgef10l	0	0.617323585043358	0.475	0.051	0	Mono	Arhgef10l
Serpinb8	0	0.609222910229869	0.395	0.045	0	Mono	Serpinb8
Met	0	0.554651265158682	0.384	0.052	0	Mono	Met
Ms4a4a	0	0.54541258978556	0.422	0.059	0	Mono	Ms4a4a
Rps27l1	3.03909980061919e-305	0.982391786854259	0.941	0.461	6.39912854018376e-301	Mono	Rps27l
Atp5g11	7.71701687121625e-304	1.01205275642971	0.94	0.462	1.62489507240329e-299	Mono	Atp5g1
Lamp11	8.91573000324371e-301	0.97921086415767	0.985	0.567	1.87729610948299e-296	Mono	Lamp1
Ssr2	2.00861408386813e-300	0.875480731750848	0.776	0.271	4.22933781499274e-296	Mono	Ssr2
Smdt11	3.95980250318139e-300	0.99071537596601	0.967	0.617	8.33776015069873e-296	Mono	Smdt1
Rps9	4.21031796519144e-298	0.61656083844453	0.998	0.991	8.86524550750709e-294	Mono	Rps9
Ctsl	1.11795418132315e-295	1.36996844162205	0.936	0.524	2.35396432419403e-291	Mono	Ctsl
Ctss1	5.492793779746e-295	1.14911759400001	0.998	0.55	1.15656265826332e-290	Mono	Ctss
Rrbp11	6.2940484352989e-295	1.07483405493738	0.968	0.598	1.32527483853654e-290	Mono	Rrbp1
Tmsb101	3.15658545920897e-294	1.19298490086702	0.998	0.758	6.64650634291041e-290	Mono	Tmsb10
Clec4a3	1.49349851084743e-290	0.810943376085641	0.755	0.228	3.14471046444036e-286	Mono	Clec4a3
Gng10	7.65521343730315e-290	0.868922966628885	0.855	0.355	1.61188174135855e-285	Mono	Gng10
Ppib1	3.69752913079292e-288	0.951909013084885	0.979	0.687	7.78551733779757e-284	Mono	Ppib
Lrpap1	4.86159607421621e-288	0.699145937229622	0.653	0.188	1.02365766938697e-283	Mono	Lrpap1
Lrp11	1.16727827505498e-287	0.772834538427276	0.821	0.268	2.45782113595577e-283	Mono	Lrp1
Klra2	2.7072890088956e-286	0.882506660392202	0.733	0.239	5.70046773713057e-282	Mono	Klra2
Tmem256	2.72983888555294e-285	0.879623177453536	0.858	0.367	5.74794875742027e-281	Mono	Tmem256
Mydgf	3.78727288581934e-283	0.80561962774223	0.747	0.255	7.9744817883812e-279	Mono	Mydgf
Ftl11	4.43844548907805e-283	0.756988285557743	0.999	0.982	9.34559082180274e-279	Mono	Ftl1
Crip11	7.13953983706648e-280	1.01056355040933	0.951	0.412	1.50330150809272e-275	Mono	Crip1
Rps22	1.56360959242342e-279	1.03576490618136	0.998	0.862	3.29233635780676e-275	Mono	Rps2
Hsp90b12	2.17073175821367e-279	1.08281577017278	0.975	0.567	4.5706927900947e-275	Mono	Hsp90b1
Rpl101	1.74696381646903e-278	0.919060319173029	0.998	0.902	3.67840701195719e-274	Mono	Rpl10
AI662270	9.9953715773704e-278	0.916091523320008	0.852	0.364	2.10462543933111e-273	Mono	AI662270
Cd3021	9.39129115340782e-277	0.784707825334239	0.852	0.301	1.97743026526155e-272	Mono	Cd302
Prdx2	1.52905792965586e-274	0.830242528937097	0.797	0.294	3.21958437668338e-270	Mono	Prdx2
Jarid2	2.88397315490953e-273	0.802103470036888	0.751	0.25	6.07249387497751e-269	Mono	Jarid2
Akr1a11	1.51437302976561e-271	0.895335549579191	0.937	0.471	3.18866385147448e-267	Mono	Akr1a1
Tmem147	2.32760898726609e-267	0.617960774531177	0.621	0.175	4.90101348358748e-263	Mono	Tmem147
Ap1s21	2.80262539225299e-267	1.04230062383459	0.892	0.408	5.90120802592789e-263	Mono	Ap1s2
Pdia3	3.37026947923776e-267	1.03240409568424	0.954	0.586	7.09643941548303e-263	Mono	Pdia3
Clta	2.47365486126546e-266	0.856429308260557	0.982	0.749	5.20852767588055e-262	Mono	Clta
Lman1	1.24713886503929e-265	0.664417725038818	0.571	0.152	2.62597559422673e-261	Mono	Lman1
Rpl281	1.27316580748489e-264	0.876101655750376	1	0.914	2.68077792424019e-260	Mono	Rpl28
Ly6e	3.44422846181213e-264	0.971454584244567	0.99	0.866	7.25216744919162e-260	Mono	Ly6e
Ndufa41	1.60678662071524e-261	0.89563780378794	0.969	0.573	3.383249908578e-257	Mono	Ndufa4
Ctsz1	2.92110579222613e-260	0.897174943710932	0.987	0.526	6.15068035611134e-256	Mono	Ctsz
Spcs21	6.15860372669199e-260	0.952015253875893	0.91	0.467	1.29675560069227e-255	Mono	Spcs2
Rps171	6.66265588074464e-260	0.9237651964827	0.994	0.751	1.40288882224959e-255	Mono	Rps17
Smpdl3a1	8.44671113627074e-258	1.01132661079483	0.914	0.494	1.77853949685317e-253	Mono	Smpdl3a
Rps191	3.57636331577039e-257	0.862386918925635	0.999	0.87	7.53039059768613e-253	Mono	Rps19
Rpl10a1	1.52819542002585e-254	0.953445518061957	0.995	0.72	3.21776827640642e-250	Mono	Rpl10a
Cox4i1	5.60701197326807e-254	0.713755682202505	0.996	0.9	1.18061244109133e-249	Mono	Cox4i1
Ndufb1-ps	1.2575320350916e-252	0.889530911897386	0.973	0.703	2.64785945308887e-248	Mono	Ndufb1-ps
Rpl7a1	1.43053625650562e-251	0.852874658784071	0.997	0.819	3.01213714169823e-247	Mono	Rpl7a
Cope	2.21191909511066e-251	0.85135850562855	0.832	0.367	4.657416846665e-247	Mono	Cope
Rpn21	9.24654281663947e-251	0.75062331036716	0.748	0.274	1.94695205547161e-246	Mono	Rpn2
Mpeg11	1.2537508599465e-250	0.674886403044511	0.975	0.41	2.63989781070334e-246	Mono	Mpeg1
Ndufs8	4.71809717883767e-250	0.715500416272029	0.767	0.283	9.9344254197606e-246	Mono	Ndufs8
Rpsa1	2.51715289067528e-247	0.881055049033184	0.999	0.883	5.30011712660587e-243	Mono	Rpsa
Anxa51	3.33024126237122e-247	0.802508048655946	0.913	0.429	7.01215600204884e-243	Mono	Anxa5
Atp5f11	1.0450302777017e-245	0.836518358551573	0.974	0.735	2.2004157527287e-241	Mono	Atp5f1
Rps121	8.72364274121074e-245	0.797057195994493	0.998	0.957	1.83685021558933e-240	Mono	Rps12
Cstb1	9.13324685380644e-245	0.877780631819476	0.971	0.627	1.92309645753748e-240	Mono	Cstb
Emb	1.57822016847683e-244	0.766758610639283	0.984	0.678	3.32310038674482e-240	Mono	Emb
Rnpep	6.08753383670774e-244	0.728720811893634	0.753	0.29	1.28179112465718e-239	Mono	Rnpep
Sirpb1c	7.10266164753414e-244	0.682122336847052	0.659	0.2	1.49553643650479e-239	Mono	Sirpb1c
Psma41	1.29239757953782e-242	0.822547498889107	0.888	0.428	2.72127234347484e-238	Mono	Psma4
Atp5c11	9.90289242117233e-242	0.826577510111577	0.951	0.58	2.08515302820205e-237	Mono	Atp5c1
Uck2	1.54441189012337e-241	0.779774085201384	0.65	0.217	3.25191367584376e-237	Mono	Uck2
Atp6v0c	3.60784468789372e-241	0.777616602794485	0.995	0.846	7.59667777482902e-237	Mono	Atp6v0c
Calr1	3.8440588458686e-241	1.00083534183233	0.965	0.566	8.09405030586092e-237	Mono	Calr
Rps61	3.91646426932945e-240	0.85512171090817	0.998	0.857	8.24650716550009e-236	Mono	Rps6
Ndufb51	2.18398051632232e-239	0.761108012431713	0.884	0.408	4.59858937516827e-235	Mono	Ndufb5
Ap2a2	3.10806375924742e-239	0.76029960109919	0.769	0.299	6.54433905147136e-235	Mono	Ap2a2
Nt5c	1.65958536020704e-238	0.755494494599626	0.817	0.326	3.49442293445194e-234	Mono	Nt5c
Ndufb101	2.01328870644503e-238	0.813240150428618	0.92	0.501	4.23918070029065e-234	Mono	Ndufb10
Atp5a11	1.15628495720035e-236	0.898226416186649	0.936	0.55	2.43467360588106e-232	Mono	Atp5a1
Vdac31	1.46224600397556e-235	0.700304875665127	0.807	0.327	3.07890518597094e-231	Mono	Vdac3
Ppia1	2.65594116743838e-235	0.953272735198675	0.996	0.802	5.59234972215826e-231	Mono	Ppia
Cndp21	1.07372144690704e-234	0.760070554162437	0.743	0.271	2.26082787860747e-230	Mono	Cndp2
Atpif11	1.09844124766549e-234	0.875806024535608	0.867	0.434	2.31287789108445e-230	Mono	Atpif1
Ndufc11	2.51727807806604e-234	0.748214245184376	0.79	0.328	5.30038072117585e-230	Mono	Ndufc1
Rpl131	5.90258319766017e-234	0.864266250579719	0.999	0.941	1.24284791809932e-229	Mono	Rpl13
Rps25	6.109992620141e-234	0.725579526051665	0.998	0.924	1.28652004609689e-229	Mono	Rps25
Maf	7.63846779222058e-234	0.619795028791192	0.547	0.141	1.60835577832997e-229	Mono	Maf
Capza2	1.08713809698575e-233	0.766328645363979	0.988	0.811	2.2890779770132e-229	Mono	Capza2
Srp9	1.39270841762806e-232	0.861031873230645	0.95	0.617	2.93248684415764e-228	Mono	Srp9
Psmb10	1.90318684006492e-232	0.790277160862638	0.833	0.356	4.0073502104407e-228	Mono	Psmb10
Atp5o1	1.87240689720669e-231	0.80078393220001	0.905	0.461	3.9425399627584e-227	Mono	Atp5o
Psap1	3.00720391119721e-231	0.721768494469131	0.99	0.702	6.33196855541683e-227	Mono	Psap
Pnp	4.7743327587859e-231	0.977984879354633	0.858	0.429	1.00528350568996e-226	Mono	Pnp
Pou2f2	7.31719511334567e-231	0.564732320459602	0.701	0.221	1.54070860306606e-226	Mono	Pou2f2
Prdx12	4.66256499145479e-230	0.754735021191326	0.976	0.498	9.81749684600721e-226	Mono	Prdx1
Pitpna	1.67019098660328e-229	0.809410659864359	0.978	0.697	3.51675414139187e-225	Mono	Pitpna
Slc25a52	1.48893177852829e-228	0.8397318399929	0.972	0.608	3.13509475286917e-224	Mono	Slc25a5
Pkm	3.21565275631324e-227	0.839460531642342	0.994	0.809	6.77087844369316e-223	Mono	Pkm
Lrrc59	1.40044932746457e-226	0.746774932471566	0.687	0.254	2.9487861039094e-222	Mono	Lrrc59
Rps51	1.70894397797455e-226	0.853263903235025	0.998	0.874	3.59835244002321e-222	Mono	Rps5
Ostc	1.22944866271922e-225	0.79716839342049	0.833	0.388	2.58872710422158e-221	Mono	Ostc
Grn1	9.35834327421231e-225	0.766995542738284	0.935	0.478	1.97049275981814e-220	Mono	Grn
Psmb21	1.03249577305985e-224	0.779189778726752	0.874	0.436	2.17402309975481e-220	Mono	Psmb2
Mmp191	1.77181682559612e-224	0.692395541216065	0.523	0.14	3.73073750797519e-220	Mono	Mmp19
Mrps141	6.6614298116581e-224	0.714255117897986	0.81	0.346	1.40263066114273e-219	Mono	Mrps14
Psmb41	7.16532344817259e-224	0.80952158016487	0.932	0.567	1.50873050524722e-219	Mono	Psmb4
Atp1a1	1.01595751407057e-223	0.80193990414516	0.903	0.431	2.139200141627e-219	Mono	Atp1a1
Eif3i1	4.16284306179956e-222	0.721290267078536	0.852	0.37	8.76528235092516e-218	Mono	Eif3i
Glud1	5.66154899996235e-221	0.796191714327927	0.918	0.493	1.19209575743207e-216	Mono	Glud1
Tubb6	1.85481732606589e-220	0.569576439296176	0.566	0.162	3.90550336176433e-216	Mono	Tubb6
Rpn1	3.70470334109502e-220	0.691031958985555	0.651	0.229	7.80062335500968e-216	Mono	Rpn1
Btf31	1.25118202271599e-219	0.723649791596169	0.99	0.82	2.6344888670308e-215	Mono	Btf3
Mrpl35	1.31828115591915e-218	0.532773163654821	0.525	0.147	2.77577280190336e-214	Mono	Mrpl35
Cox5b1	1.39930807131195e-218	0.754685975396795	0.975	0.735	2.94638307495445e-214	Mono	Cox5b
Cmtm71	1.77734921758615e-218	0.76086704838048	0.852	0.394	3.7423865125494e-214	Mono	Cmtm7
Krtcap21	8.08731376320106e-217	0.69472164024172	0.878	0.381	1.70286478597962e-212	Mono	Krtcap2
Srsf9	1.13256212298925e-216	0.728236576266968	0.809	0.359	2.38472280616617e-212	Mono	Srsf9
Dpep2	1.18198657758799e-215	0.521981331792592	0.404	0.088	2.48879093776928e-211	Mono	Dpep2
Ufc1	1.18660872184697e-215	0.70031806173537	0.806	0.354	2.49852332472098e-211	Mono	Ufc1
Uqcr111	1.41474192646363e-214	0.761556737320102	0.874	0.439	2.97888060036181e-210	Mono	Uqcr11
Unc93b1	1.58220005556575e-214	0.733312986562688	0.827	0.371	3.33148043699924e-210	Mono	Unc93b1
Timm131	4.44861968735128e-214	0.685565926876292	0.852	0.371	9.36701361368686e-210	Mono	Timm13
Nedd8	5.30484823877249e-214	0.765003450639863	0.969	0.675	1.11698884515594e-209	Mono	Nedd8
Eif5a1	1.52511895558911e-213	0.857976086065159	0.974	0.733	3.21129047288844e-209	Mono	Eif5a
Rpl81	1.12193304471664e-212	0.783357388462296	1	0.908	2.36234221895535e-208	Mono	Rpl8
Lamtor4	3.55826777265465e-212	0.818562081484679	0.95	0.603	7.49228862210163e-208	Mono	Lamtor4
Mrps241	1.67142324510368e-211	0.659896677183228	0.826	0.353	3.51934878489031e-207	Mono	Mrps24
Thbs1	6.41195797217612e-211	0.982924764208415	0.954	0.541	1.3501018706214e-206	Mono	Thbs1
Psmb51	1.06586322614221e-210	0.75749176157094	0.897	0.475	2.24428160896504e-206	Mono	Psmb5
H2afz1	3.24783992605552e-210	0.857592570380697	0.991	0.808	6.83865174830249e-206	Mono	H2afz
Rpl141	4.78736897658436e-210	0.853335387768425	0.993	0.716	1.0080284117096e-205	Mono	Rpl14
Arl4c	1.55541649818305e-209	0.630590586942709	0.779	0.29	3.27508497857423e-205	Mono	Arl4c
Ctsb1	8.52089352787898e-209	0.661927202364371	0.992	0.642	1.7941593412302e-204	Mono	Ctsb
Rps281	1.40193070931925e-208	0.799602392591049	0.998	0.802	2.95190530154262e-204	Mono	Rps28
Rpl33	1.47212997895206e-208	0.848859714382289	0.994	0.715	3.09971688368145e-204	Mono	Rpl3
Mrpl54	1.70951061214893e-208	0.625405333427366	0.719	0.269	3.59954554494078e-204	Mono	Mrpl54
Rpl111	2.93228696437828e-208	0.788703668142173	0.998	0.908	6.1742234321949e-204	Mono	Rpl11
Ddost1	6.91134979165433e-208	0.641141526242824	0.673	0.249	1.45525381213074e-203	Mono	Ddost
Ethe1	2.13187163074206e-207	0.599332279744206	0.553	0.171	4.48886890569048e-203	Mono	Ethe1
Slc39a14	5.60460804087828e-207	0.528044472764654	0.43	0.103	1.18010626908733e-202	Mono	Slc39a14
Tmed9	9.33423542249867e-207	0.823282230081604	0.891	0.473	1.96541661056132e-202	Mono	Tmed9
Metrnl	2.13601270133396e-205	0.789146939874011	0.876	0.43	4.49758834392879e-201	Mono	Metrnl
Atox1	1.82342842935585e-204	0.713160956423496	0.979	0.695	3.83941090085167e-200	Mono	Atox1
Lyn	2.91723674283656e-204	0.757210783462467	0.992	0.695	6.14253368571665e-200	Mono	Lyn
Rpl42	3.52763962366372e-203	0.775884973166817	0.99	0.711	7.42779799158634e-199	Mono	Rpl4
Rps181	1.00586990385739e-202	0.823185851521559	0.998	0.824	2.11795966956213e-198	Mono	Rps18
Prelid1	2.58187761078726e-202	0.779654822850339	0.938	0.607	5.43640149727366e-198	Mono	Prelid1
Rps81	2.98363237392508e-202	0.796659492865068	0.998	0.912	6.28233632653665e-198	Mono	Rps8
Rpl411	1.65898182305862e-200	0.661504480976123	0.999	0.969	3.49315212663223e-196	Mono	Rpl41
Gngt2	3.60542831719485e-200	0.563582843087435	0.787	0.311	7.59158986468547e-196	Mono	Gngt2
Psmg4	5.56691197209624e-200	0.515038589444028	0.591	0.191	1.17216898484458e-195	Mono	Psmg4
Emp31	5.83379893610748e-200	0.737894566094941	0.975	0.662	1.22836470398679e-195	Mono	Emp3
Etfb2	1.47394535432958e-199	0.776441880598899	0.808	0.384	3.10353933807636e-195	Mono	Etfb
Rex1bd	4.12345159595932e-199	0.605394887143457	0.683	0.257	8.68233968045195e-195	Mono	Rex1bd
mt-Co32	1.32629596414573e-198	0.729855724448876	0.998	0.974	2.79264878210526e-194	Mono	mt-Co3
Ndufb3	4.20237746052423e-198	0.719220075478539	0.819	0.393	8.84852598087982e-194	Mono	Ndufb3
Uqcrq1	7.87428513274148e-198	0.732551707519842	0.958	0.661	1.65800947755005e-193	Mono	Uqcrq
Ggh	1.08644045136601e-197	0.631815299174514	0.676	0.259	2.28760901439627e-193	Mono	Ggh
Mrpl20	1.39415006720469e-197	0.73800090748472	0.865	0.454	2.9355223815062e-193	Mono	Mrpl20
Acaa2	5.09224783330878e-196	0.534119758054941	0.599	0.202	1.0722237037815e-191	Mono	Acaa2
Cox7b1	1.07188193277043e-195	0.769160959004681	0.93	0.55	2.25695459764143e-191	Mono	Cox7b
Snrpg1	8.10898693877224e-195	0.67897590455383	0.941	0.478	1.70742828982788e-190	Mono	Snrpg
Naca1	1.54932693327066e-194	0.734569229999214	0.992	0.76	3.2622627906947e-190	Mono	Naca
Ndufc21	2.27378469694172e-194	0.646304754166058	0.801	0.347	4.78768105788049e-190	Mono	Ndufc2
Psmb11	5.21965235166321e-194	0.710626491546584	0.955	0.615	1.09904999916621e-189	Mono	Psmb1
Atp5j1	1.10227477901517e-193	0.727642840699396	0.966	0.668	2.32094977469434e-189	Mono	Atp5j
Rps261	1.81134396533494e-193	0.716852433733819	0.995	0.825	3.81396585340925e-189	Mono	Rps26
Snrpf1	7.47105058346182e-193	0.65735980769011	0.869	0.385	1.57310441085372e-188	Mono	Snrpf
Rbpj	2.02706217249115e-191	0.778531725449695	0.778	0.359	4.26818211039737e-187	Mono	Rbpj
Eif3k	5.46792878443155e-191	0.710394903220947	0.954	0.649	1.15132708484991e-186	Mono	Eif3k
Rpl151	1.1836688098043e-190	0.730305865093237	0.998	0.843	2.49233304592394e-186	Mono	Rpl15
Rack11	3.23088015700864e-190	0.761763939207804	0.998	0.777	6.80294125859739e-186	Mono	Rack1
Rpl221	1.10957769783036e-189	0.73750150408594	0.995	0.744	2.33632680055161e-185	Mono	Rpl22
Hopx1	2.04418428960716e-189	0.669762789547284	0.735	0.298	4.30423444019685e-185	Mono	Hopx
Ccr5	4.57846101697121e-189	0.527962471642669	0.555	0.169	9.64040751733458e-185	Mono	Ccr5
Clec4a2	5.5152043827826e-189	0.764268196987118	0.808	0.369	1.1612814348387e-184	Mono	Clec4a2
Gm2a	6.93220266852095e-189	0.628061700866465	0.836	0.374	1.45964459388377e-184	Mono	Gm2a
Rpl61	3.54638665800048e-188	0.711396913171659	0.998	0.877	7.46727174708581e-184	Mono	Rpl6
Atp5h1	4.05843332407246e-188	0.621449508204653	0.988	0.798	8.54543720716697e-184	Mono	Atp5h
Rps4x1	6.42388935457097e-188	0.735109280316936	0.999	0.873	1.35261414249846e-183	Mono	Rps4x
Rpl321	5.57978032907994e-187	0.735675518277371	0.999	0.888	1.17487854609107e-182	Mono	Rpl32
Rps201	3.22900473551729e-186	0.666949598879866	0.998	0.876	6.7989923711052e-182	Mono	Rps20
0610012G03Rik	1.967337044357e-185	0.607202253980504	0.71	0.292	4.1424248805981e-181	Mono	0610012G03Rik
Soat11	3.04231599324241e-185	0.631460994610826	0.766	0.332	6.40590055537122e-181	Mono	Soat1
Psma51	8.21239197571013e-185	0.661895720892561	0.803	0.377	1.72920125440552e-180	Mono	Psma5
Gorasp2	9.52383184477818e-185	0.544069422294133	0.573	0.196	2.00533803323649e-180	Mono	Gorasp2
Uqcrb	1.42852778651159e-183	0.692672043667244	0.929	0.561	3.00790810727881e-179	Mono	Uqcrb
Hnrnpa31	2.02670488239517e-183	0.766307441693656	0.984	0.733	4.26742980037128e-179	Mono	Hnrnpa3
Psma21	2.37131774302175e-183	0.697572106532453	0.947	0.629	4.9930466397066e-179	Mono	Psma2
Selenos	4.54861037643016e-183	0.681318102622452	0.797	0.371	9.57755400861135e-179	Mono	Selenos
Cox6b11	4.35230803906004e-182	0.666706174485419	0.975	0.756	9.16421980704483e-178	Mono	Cox6b1
Park71	4.71288310172688e-182	0.642559936750143	0.856	0.414	9.92344665899612e-178	Mono	Park7
Rpl181	5.3281062635059e-182	0.711831378861229	0.998	0.916	1.1218860548438e-177	Mono	Rpl18
Mrpl571	6.80819146022505e-182	0.590925336288692	0.747	0.307	1.43353279386499e-177	Mono	Mrpl57
Sem1	2.06096835100931e-181	0.566980781078494	0.996	0.913	4.33957495988521e-177	Mono	Sem1
Snx2	2.174463699724e-181	0.592688635978203	0.662	0.254	4.57855076613886e-177	Mono	Snx2
Rps29	3.61731621509686e-181	0.624332453927621	0.999	0.972	7.61662102250795e-177	Mono	Rps29
Psmd8	5.64180825339962e-181	0.69244787197695	0.884	0.498	1.18793914583582e-176	Mono	Psmd8
Rpl23a1	1.1348367954136e-180	0.652492300707796	0.992	0.858	2.38951235642288e-176	Mono	Rpl23a
Ifitm3	7.17573378878108e-180	0.913768188438705	0.999	0.806	1.51092250656574e-175	Mono	Ifitm3
Cox5a1	1.51671558404283e-179	0.706537052338057	0.952	0.611	3.19359633376058e-175	Mono	Cox5a
Sdc4	1.78505387768108e-179	0.906832253326401	0.568	0.192	3.75860944484528e-175	Mono	Sdc4
Banf11	1.87118179007817e-179	0.564387407453244	0.675	0.25	3.93996037718859e-175	Mono	Banf1
Psmb31	2.75960906202086e-179	0.714659236486028	0.927	0.553	5.81063284099113e-175	Mono	Psmb3
Rps161	4.8703487702843e-179	0.623874068271468	1	0.968	1.02550063707106e-174	Mono	Rps16
H2afy1	6.54961863777593e-179	0.688538455710647	0.902	0.525	1.3790877003701e-174	Mono	H2afy
Arl1	1.30677392925029e-178	0.602570598746018	0.74	0.32	2.7515431854294e-174	Mono	Arl1
Grpel1	3.17905738856081e-178	0.610196932601791	0.764	0.34	6.69382323735365e-174	Mono	Grpel1
Psma6	4.85369734733829e-178	0.704989096431009	0.858	0.459	1.02199451345555e-173	Mono	Psma6
Cox6c1	9.84923125027484e-178	0.644341377791605	0.983	0.772	2.07385413205787e-173	Mono	Cox6c
Atp5d1	1.47465629288659e-177	0.667021769468033	0.958	0.626	3.105036290302e-173	Mono	Atp5d
Psmd6	1.91094066994815e-177	0.60777232025548	0.69	0.288	4.02367667464282e-173	Mono	Psmd6
Atp5b1	5.4188114023763e-177	0.764331947281272	0.948	0.627	1.14098492888435e-172	Mono	Atp5b
Rps31	5.49044404241275e-177	0.633159498147067	0.999	0.942	1.15606789757043e-172	Mono	Rps3
Rnase6	2.12414613501522e-176	0.506459685420882	0.385	0.095	4.47260210188804e-172	Mono	Rnase6
Rap2b	3.45189190657358e-176	0.562873386239917	0.699	0.282	7.26830359848132e-172	Mono	Rap2b
Fam49b	5.57981086474589e-176	0.677251909881416	0.968	0.731	1.17488497568089e-171	Mono	Fam49b
Tmem14c	9.21445756482398e-176	0.687363570080116	0.934	0.58	1.94019618484934e-171	Mono	Tmem14c
Dynll11	3.39623059048308e-175	0.721685082579766	0.949	0.607	7.15110313132118e-171	Mono	Dynll1
Bax	7.00147622853579e-175	0.589042569094071	0.811	0.368	1.4742308346805e-170	Mono	Bax
Pomp	7.22589618906755e-175	0.670904114550039	0.961	0.692	1.52148470157006e-170	Mono	Pomp
Ndufb2	3.40462789268181e-174	0.571017602372335	0.734	0.312	7.16878449083081e-170	Mono	Ndufb2
Tmem258	7.18213677118069e-174	0.655027057800099	0.852	0.44	1.51227071853981e-169	Mono	Tmem258
Atp5l	8.51998197200156e-174	0.589180231830408	0.989	0.86	1.79396740402465e-169	Mono	Atp5l
Psmb61	9.91669359503991e-173	0.654722460446243	0.844	0.438	2.0880590033716e-168	Mono	Psmb6
Selenof	1.18606709366907e-172	0.654013614575721	0.89	0.505	2.49738287242959e-168	Mono	Selenof
Atp5g31	1.21412770433867e-172	0.704680598419954	0.905	0.533	2.5564672942555e-168	Mono	Atp5g3
Bola21	3.84226285191466e-172	0.561482285310262	0.715	0.287	8.09026866099151e-168	Mono	Bola2
Ndufv21	7.29458532254335e-172	0.59171640146388	0.776	0.351	1.53594788551473e-167	Mono	Ndufv2
Ndufb9	1.8857471418508e-171	0.685480282933512	0.947	0.674	3.97062918188104e-167	Mono	Ndufb9
Mtch11	4.21932031973368e-171	0.56628828757131	0.726	0.314	8.88420086523124e-167	Mono	Mtch1
Uqcc21	1.01639380120817e-170	0.515857307002504	0.64	0.237	2.14011878782392e-166	Mono	Uqcc2
Srp19	4.05352026943692e-170	0.628775520626352	0.781	0.367	8.53509227932638e-166	Mono	Srp19
Rpl241	4.18420680888994e-170	0.626086060272345	0.999	0.908	8.81026585679865e-166	Mono	Rpl24
Ndufs6	1.67073229513868e-169	0.615404397104109	0.835	0.42	3.517893920644e-165	Mono	Ndufs6
Ufm1	2.23841576459351e-169	0.629554767784429	0.735	0.341	4.7132082339281e-165	Mono	Ufm1
Psmc1	5.08815831865202e-169	0.626372508999261	0.652	0.271	1.07136261557537e-164	Mono	Psmc1
Psma31	3.12353610899565e-168	0.674954874118819	0.924	0.576	6.57691763110125e-164	Mono	Psma3
Ndufa111	5.23693288141505e-168	0.599615436943531	0.84	0.417	1.10268858751075e-163	Mono	Ndufa11
Dad1	1.71830730071684e-167	0.610102015410029	0.922	0.493	3.61806785238939e-163	Mono	Dad1
Gapdh	8.71728151189982e-167	0.651828293084734	0.996	0.92	1.83551079514563e-162	Mono	Gapdh
Rpl26	2.15353095888013e-166	0.651216793002836	1	0.924	4.53447478701799e-162	Mono	Rpl26
Hspa51	7.45667514918313e-166	0.804879618790812	0.991	0.821	1.570077519412e-161	Mono	Hspa5
Atp2a2	2.04273908711647e-165	0.55788552459614	0.645	0.255	4.30119142183244e-161	Mono	Atp2a2
Srp72	2.90137641289393e-165	0.589097192196051	0.72	0.321	6.10913817498945e-161	Mono	Srp72
Fcgr2b	1.59836726742793e-164	0.516300249185235	0.738	0.298	3.36552211829625e-160	Mono	Fcgr2b
Elob1	4.47409013579934e-164	0.604194985196296	0.979	0.778	9.42064418993909e-160	Mono	Elob
Metap21	5.15339502059396e-164	0.628047384920135	0.815	0.389	1.08509885553627e-159	Mono	Metap2
Pgls	8.94182820554418e-164	0.619835430911668	0.839	0.436	1.88279134695938e-159	Mono	Pgls
Mrpl30	9.34840331986066e-164	0.582033602809923	0.801	0.384	1.96839980302986e-159	Mono	Mrpl30
Rpl91	1.12134517910447e-163	0.559838277204097	0.998	0.968	2.36110440912238e-159	Mono	Rpl9
Cybb1	6.9534318858892e-163	0.620169963474411	0.966	0.54	1.46411461789283e-158	Mono	Cybb
Rps3a11	2.04383920857611e-162	0.645451121944646	0.999	0.924	4.30350783757785e-158	Mono	Rps3a1
Kdelr2	3.59956284119906e-162	0.50061169926164	0.591	0.22	7.57923951842875e-158	Mono	Kdelr2
Serp1	6.72605510733329e-162	0.650545878843514	0.946	0.636	1.4162381634001e-157	Mono	Serp1
Cuedc2	7.01883365369007e-162	0.524909520585555	0.644	0.259	1.47788561412098e-157	Mono	Cuedc2
Rpl291	1.0860578129314e-161	0.581231667784172	0.994	0.834	2.28680333090836e-157	Mono	Rpl29
Slc43a2	1.46616515885715e-161	0.506268807685022	0.521	0.174	3.08715735848962e-157	Mono	Slc43a2
H2afj	2.10730768912269e-161	0.68207245048419	0.946	0.653	4.43714707021673e-157	Mono	H2afj
Sec11c1	5.97968753363233e-161	0.675591202444797	0.904	0.551	1.25908300708162e-156	Mono	Sec11c
Timm231	8.68304216285705e-161	0.564963305416679	0.782	0.351	1.82830135781118e-156	Mono	Timm23
Ywhae1	1.59467450284306e-160	0.640530921702273	0.964	0.632	3.35774663318635e-156	Mono	Ywhae
Emilin2	2.00579886844539e-160	0.641147345365976	0.931	0.512	4.22341009739861e-156	Mono	Emilin2
Swi51	3.64476092739378e-160	0.600830830827765	0.788	0.387	7.67440860872034e-156	Mono	Swi5
Lamtor5	3.75829501992683e-160	0.58438850874511	0.783	0.378	7.91346599395794e-156	Mono	Lamtor5
Rplp21	3.8133258195282e-160	0.624933140594595	0.997	0.915	8.02933884559859e-156	Mono	Rplp2
Tgfb1	4.45645641060594e-160	0.634337988159905	0.824	0.403	9.38351461817188e-156	Mono	Tgfb1
Rpl311	8.19293483477781e-160	0.623087299008373	0.981	0.736	1.72510435881082e-155	Mono	Rpl31
Ssr3	8.29353694745208e-160	0.650470622503785	0.825	0.436	1.74628713965551e-155	Mono	Ssr3
Zeb21	1.15320454491105e-159	0.580198788468418	0.982	0.603	2.42818748976471e-155	Mono	Zeb2
Psmb81	2.64203456583981e-159	0.697495277894716	0.958	0.657	5.56306798183231e-155	Mono	Psmb8
Dnajb111	2.90372438556738e-159	0.590312972882062	0.737	0.335	6.11408206625067e-155	Mono	Dnajb11
Rpl191	3.36929841827807e-159	0.671936379356511	0.999	0.942	7.0943947495263e-155	Mono	Rpl19
Rps101	3.86723329766891e-159	0.554356859317075	1	0.965	8.14284643157166e-155	Mono	Rps10
Pdap11	3.42591487546562e-158	0.58425354093596	0.805	0.387	7.21360636178042e-154	Mono	Pdap1
Pgam1	5.18992884723601e-158	0.678630756820529	0.87	0.505	1.09279141807401e-153	Mono	Pgam1
Pcbp11	5.57397688773735e-158	0.630277175129185	0.891	0.497	1.17365657348198e-153	Mono	Pcbp1
Cct51	9.15118665591453e-158	0.584900654402702	0.808	0.387	1.92687386226936e-153	Mono	Cct5
Cox6a11	1.44019558224378e-157	0.639140981967492	0.92	0.591	3.0324758179725e-153	Mono	Cox6a1
Nars	3.18014292203887e-157	0.640319329539069	0.772	0.385	6.69610893664505e-153	Mono	Nars
Rps231	3.47277700639665e-156	0.614769969509629	0.999	0.943	7.31227926466879e-152	Mono	Rps23
Rpl351	2.27577311583065e-155	0.614448249446117	0.989	0.74	4.79186787269303e-151	Mono	Rpl35
Atp5j21	4.71162775141907e-155	0.622540324786493	0.943	0.629	9.920803393388e-151	Mono	Atp5j2
Snf8	4.81988563508301e-153	0.592700744056549	0.813	0.433	1.01487511932308e-148	Mono	Snf8
Atp5g21	5.18388565101166e-153	0.616757236209991	0.954	0.549	1.09151896267701e-148	Mono	Atp5g2
Vapa	6.2478175097076e-153	0.644821291892123	0.925	0.611	1.31554045484403e-148	Mono	Vapa
Cct81	1.07046115635354e-152	0.566014251054467	0.788	0.379	2.25396301081802e-148	Mono	Cct8
U2af11	6.28547642011852e-152	0.537739396477765	0.767	0.349	1.32346991502016e-147	Mono	U2af1
Tmem167	1.78825021977195e-151	0.622200453833013	0.879	0.517	3.76533966275183e-147	Mono	Tmem167
Eif3f	2.29748449874113e-151	0.59117190980439	0.975	0.663	4.83758336054932e-147	Mono	Eif3f
Surf4	7.0064080990357e-151	0.622057643775647	0.782	0.398	1.47526928933296e-146	Mono	Surf4
Uqcrc1	1.95133976154878e-150	0.50460110968463	0.632	0.26	4.1087410019171e-146	Mono	Uqcrc1
Rpl35a1	3.83098319492425e-149	0.564571801318549	0.998	0.941	8.06651821523251e-145	Mono	Rpl35a
Asah11	7.93173232392792e-149	0.515927887292802	0.829	0.388	1.67010555812626e-144	Mono	Asah1
Rps151	2.08662652853538e-148	0.590907648216128	0.993	0.82	4.39360081848409e-144	Mono	Rps15
Hdlbp1	2.82157119262762e-148	0.692996546323962	0.811	0.442	5.94110030319671e-144	Mono	Hdlbp
Cycs1	7.95602100105112e-148	0.61912796689312	0.854	0.453	1.67521978198132e-143	Mono	Cycs
Ndufb4	1.23352493769564e-147	0.560403162514166	0.783	0.388	2.59731010881193e-143	Mono	Ndufb4
Ptma1	1.41064770539878e-147	0.722135496960168	0.995	0.721	2.97025980848766e-143	Mono	Ptma
H13	1.95200105979223e-147	0.578735989266073	0.794	0.402	4.11013343149852e-143	Mono	H13
Canx1	2.60300526469367e-147	0.571030845930615	0.844	0.415	5.480887885339e-143	Mono	Canx
Sec11a1	4.41994185651521e-147	0.515822812641377	0.764	0.351	9.30662957307842e-143	Mono	Sec11a
Scand1	1.12111461890462e-146	0.617329533650509	0.966	0.746	2.36061894156557e-142	Mono	Scand1
Sod1	1.43903051263751e-146	0.519698598927953	0.728	0.33	3.03002264740955e-142	Mono	Sod1
Hmox11	1.61167860913291e-146	0.737557947184402	0.728	0.34	3.39355047939026e-142	Mono	Hmox1
Eef1b21	3.68995007520006e-146	0.572056525652582	0.988	0.769	7.76955887834124e-142	Mono	Eef1b2
Vcp1	5.88600718717821e-146	0.647365391053557	0.842	0.469	1.23935767333224e-141	Mono	Vcp
Psma1	5.93056311033187e-146	0.587652824200694	0.836	0.45	1.24873936851148e-141	Mono	Psma1
Snrpb1	6.98476639980829e-146	0.551202654244452	0.893	0.478	1.47071241314363e-141	Mono	Snrpb
Atp5k1	8.66597996271905e-146	0.578691665563525	0.879	0.505	1.82470874095012e-141	Mono	Atp5k
Snrpd21	1.39109401934525e-145	0.519511946274036	0.815	0.391	2.92908756713335e-141	Mono	Snrpd2
Aimp11	1.46606108111369e-145	0.511298587541699	0.734	0.332	3.08693821239299e-141	Mono	Aimp1
Commd11	2.97524258928052e-145	0.52121430999046	0.654	0.284	6.26467079598907e-141	Mono	Commd1
Ssr1	4.13836504045482e-145	0.559521993059278	0.752	0.367	8.71374142918168e-141	Mono	Ssr1
Mgst11	5.21587436961718e-144	0.728462197537742	0.892	0.526	1.09825450726659e-139	Mono	Mgst1
Eif3m1	6.17619555071596e-144	0.531487075538382	0.847	0.425	1.30045973515875e-139	Mono	Eif3m
Timm10b	9.31156080992539e-144	0.586848227306277	0.9	0.552	1.96064224413789e-139	Mono	Timm10b
Gm100761	1.37812180146489e-143	0.56708970889772	0.953	0.623	2.90177326516448e-139	Mono	Gm10076
Psmc31	1.44284516195971e-143	0.574588881414904	0.767	0.389	3.03805477302236e-139	Mono	Psmc3
Edem1	2.03188265281e-143	0.517808314046932	0.652	0.281	4.27833211375674e-139	Mono	Edem1
Rpl71	2.13604082306399e-143	0.537200376752217	0.994	0.897	4.49764755704354e-139	Mono	Rpl7
Lsm41	2.87304265960579e-143	0.537303907516959	0.81	0.401	6.04947862406596e-139	Mono	Lsm4
Rps71	2.9247663088859e-143	0.53300459494317	0.997	0.908	6.15838793999016e-139	Mono	Rps7
Rpl27a1	9.22449769640164e-143	0.576565808579531	0.998	0.947	1.94231023495433e-138	Mono	Rpl27a
mt-Co21	5.43046003636433e-142	0.527258140772671	0.998	0.972	1.14343766525687e-137	Mono	mt-Co2
Xbp11	5.74081279804904e-142	0.559957230194268	0.812	0.406	1.20878554275721e-137	Mono	Xbp1
Ndufs5	9.76079387439509e-142	0.555221082248285	0.834	0.449	2.05523275819263e-137	Mono	Ndufs5
Dennd5b	1.59015320349105e-140	0.716629024417053	0.266	0.057	3.34822658527076e-136	Mono	Dennd5b
Nsf1	2.09194417791399e-140	0.508170084825772	0.649	0.274	4.40479766101571e-136	Mono	Nsf
Pla2g7	3.13297811399201e-140	0.657481327330802	0.936	0.553	6.59679871682157e-136	Mono	Pla2g7
Atp5mpl1	3.78904265515671e-140	0.590278454903852	0.87	0.499	7.97820821469796e-136	Mono	Atp5mpl
Eif3h1	1.80049893368342e-139	0.556561998086203	0.936	0.562	3.79113055476381e-135	Mono	Eif3h
Eef1a11	5.59537599287256e-139	0.620622965171072	1	0.949	1.17816236905925e-134	Mono	Eef1a1
Hif1a	1.84744578483875e-138	0.76907918298152	0.909	0.601	3.88998184455648e-134	Mono	Hif1a
Cox7c1	4.44921452438135e-138	0.555036033417021	0.984	0.778	9.36826610253736e-134	Mono	Cox7c
Tmed10	1.13967317516793e-137	0.591921457682682	0.953	0.665	2.39969583763358e-133	Mono	Tmed10
Tspo	1.42577790886328e-137	0.567604866867649	0.998	0.877	3.00211796490252e-133	Mono	Tspo
Sec61a1	1.55619296937392e-137	0.512061007953109	0.66	0.295	3.27671991631373e-133	Mono	Sec61a1
Hspa82	2.616447897568e-137	0.620384740370014	0.998	0.908	5.50919269311917e-133	Mono	Hspa8
Rpl18a	3.94255979988229e-137	0.523145634402794	0.998	0.954	8.30145391463214e-133	Mono	Rpl18a
Ybx12	4.76079996536462e-137	0.583869555287837	0.979	0.741	1.00243404070717e-132	Mono	Ybx1
Mrps18c	6.14234707096508e-137	0.501558818204796	0.743	0.352	1.29333259926241e-132	Mono	Mrps18c
Eif6	8.44821645955041e-137	0.54292813033352	0.756	0.375	1.77885645772293e-132	Mono	Eif6
Ndufa8	9.52170734473661e-137	0.55859320861387	0.827	0.467	2.00489069850774e-132	Mono	Ndufa8
Cd38	2.26404989956195e-136	0.624464014409023	0.664	0.297	4.76718346851764e-132	Mono	Cd38
Rpl36a1	4.40003307195848e-136	0.524105808495435	0.982	0.639	9.26470963631577e-132	Mono	Rpl36a
Sdhb	2.71486207527913e-135	0.513800197659411	0.796	0.406	5.71641358570773e-131	Mono	Sdhb
Eif3c1	4.41852129409486e-135	0.569821868119173	0.893	0.521	9.30363843684615e-131	Mono	Eif3c
Bin2	5.8023907875655e-135	0.597698026516939	0.863	0.506	1.22175140422979e-130	Mono	Bin2
Psmd12	6.78032442212724e-135	0.516590794474406	0.71	0.334	1.42766511032311e-130	Mono	Psmd12
Ube2l3	7.07696428005733e-135	0.577905973202723	0.934	0.644	1.49012559880887e-130	Mono	Ube2l3
Lamtor2	1.15419248230142e-134	0.550658925530751	0.837	0.457	2.43026769073386e-130	Mono	Lamtor2
Tpi11	2.01298132761561e-134	0.513008806628246	0.628	0.267	4.23853348342743e-130	Mono	Tpi1
Got2	5.97754007298345e-134	0.532283912726037	0.645	0.29	1.2586308377674e-129	Mono	Got2
Edf11	7.48227042854615e-133	0.542004135790509	0.905	0.562	1.57546686143468e-128	Mono	Edf1
Tmed2	1.27502544261089e-132	0.589001224215931	0.911	0.59	2.68469357196149e-128	Mono	Tmed2
Rbx11	1.31280984759597e-132	0.571966776813716	0.929	0.616	2.76425241509808e-128	Mono	Rbx1
Gtf2h51	1.35991611910218e-132	0.515724290296179	0.784	0.397	2.86343938038155e-128	Mono	Gtf2h5
Gpr141	1.915629079543e-132	0.522024380779261	0.712	0.316	4.03354858988574e-128	Mono	Gpr141
Uqcrfs11	3.10660349366271e-132	0.516839991603261	0.777	0.395	6.54126431625621e-128	Mono	Uqcrfs1
Eif4a11	5.10133347949303e-132	0.558838960819941	0.973	0.713	1.07413677744205e-127	Mono	Eif4a1
Gpx4	2.89240294354691e-131	0.57688304866171	0.956	0.731	6.09024363793237e-127	Mono	Gpx4
Ndufa21	4.60104276682149e-131	0.54180238758361	0.921	0.596	9.68795564981933e-127	Mono	Ndufa2
Anp32b1	8.00798213959502e-131	0.526777506761847	0.893	0.486	1.68616071931313e-126	Mono	Anp32b
Tmem160	1.21459765745395e-129	0.557572536327939	0.848	0.484	2.55745682753504e-125	Mono	Tmem160
Ifi203	1.58687928162926e-129	0.554290395748467	0.57	0.222	3.34133301539857e-125	Mono	Ifi203
Ap2s1	4.25758143399388e-129	0.538309253122258	0.876	0.535	8.96476346741752e-125	Mono	Ap2s1
Card19	5.4194544550023e-129	0.528598987687939	0.874	0.504	1.14112033004529e-124	Mono	Card19
Eif4g1	7.60896312398625e-129	0.519750101204167	0.699	0.325	1.60214327538654e-124	Mono	Eif4g1
Slc25a3	1.82811661237654e-128	0.522012316918025	0.972	0.752	3.84928233902005e-124	Mono	Slc25a3
Fermt3	9.61649937273031e-128	0.55613079625976	0.868	0.518	2.02485010792209e-123	Mono	Fermt3
Ndufa6	1.71042516727122e-127	0.54212014517207	0.902	0.56	3.60147123220628e-123	Mono	Ndufa6
Chil31	2.57789933355424e-127	0.869411096628855	0.926	0.681	5.4280248367318e-123	Mono	Chil3
Eno1	4.9922158451189e-127	0.538637170036508	0.879	0.529	1.05116096834824e-122	Mono	Eno1
Hnrnpd1	1.16514114030047e-126	0.564576730859833	0.87	0.511	2.45332118501666e-122	Mono	Hnrnpd
Capg	1.45669298877601e-126	0.569084540422935	0.862	0.479	3.06721275716677e-122	Mono	Capg
Tln1	5.53650386787684e-126	0.569511722139677	0.979	0.796	1.16576625442015e-121	Mono	Tln1
Plec	1.85039983182438e-125	0.646316934956815	0.76	0.42	3.89620188588941e-121	Mono	Plec
Lman2	6.50633978597249e-124	0.512091778868162	0.805	0.437	1.36997490533437e-119	Mono	Lman2
Arf5	3.84743853711809e-122	0.517978444221043	0.972	0.788	8.10116658375585e-118	Mono	Arf5
Hnrnpm	6.88720770662325e-122	0.577776347502443	0.888	0.548	1.45017045470659e-117	Mono	Hnrnpm
Pgk11	1.37768313782835e-121	0.617371132506375	0.839	0.528	2.90084961501138e-117	Mono	Pgk1
Atp5e1	8.67775782051335e-121	0.52020876944344	0.984	0.81	1.82718868668729e-116	Mono	Atp5e
mt-Atp62	9.02063548751372e-121	0.515431097810918	1	0.979	1.89938500825089e-116	Mono	mt-Atp6
Ndufa7	6.8714627266704e-120	0.531462946770926	0.906	0.587	1.44685519172772e-115	Mono	Ndufa7
Dnajc3	1.14345030275747e-119	0.510818155195291	0.722	0.359	2.40764895748613e-115	Mono	Dnajc3
Hnrnpf1	1.40880393799421e-119	0.516093512974608	0.981	0.756	2.96637757184061e-115	Mono	Hnrnpf
Atp2b1	2.89006283109409e-119	0.559738522291625	0.908	0.587	6.08531629715171e-115	Mono	Atp2b1
Chmp2a	8.28719507862187e-119	0.523161082314747	0.947	0.682	1.74495179575462e-114	Mono	Chmp2a
Ifi27l2a	1.98033520145824e-117	0.748101056552187	0.931	0.614	4.16979380019046e-113	Mono	Ifi27l2a
Ppp1ca1	7.72456221871216e-116	0.506058286834955	0.952	0.707	1.62648382077203e-111	Mono	Ppp1ca
Arhgdia	2.53171702786048e-114	0.519298190556679	0.938	0.64	5.33078337386303e-110	Mono	Arhgdia
Bst2	4.65219370993311e-114	0.509887680532265	0.678	0.325	9.79565907563516e-110	Mono	Bst2
Gda	2.34530315405687e-113	0.568714485097193	0.978	0.678	4.93827032118214e-109	Mono	Gda
Tomm71	1.06024606721313e-112	0.50697627760856	0.895	0.576	2.23245411912396e-108	Mono	Tomm7
Cox7a21	3.68252003145392e-112	0.519786271283527	0.931	0.69	7.75391417822938e-108	Mono	Cox7a2
Hnrnpa2b11	3.96986294100516e-112	0.587380897063246	0.962	0.764	8.35894340858046e-108	Mono	Hnrnpa2b1
Zfand5	5.23020200397599e-112	0.554502542547911	0.92	0.616	1.10127133395718e-107	Mono	Zfand5
Hnrnpu1	6.01006756876249e-107	0.575121497694311	0.941	0.681	1.26547982727863e-102	Mono	Hnrnpu
Eif2s21	2.76425915433975e-100	0.513144166345322	0.911	0.58	5.82042407537778e-96	Mono	Eif2s2
Itgam	2.44938901346084e-85	0.534074173832253	0.941	0.617	5.15743350674315e-81	Mono	Itgam
Spp1	4.71337278897911e-43	0.550419040985154	0.309	0.152	9.92447774447442e-39	Mono	Spp1
Apoe	0	3.9545084907282	0.862	0.319	0	Macrophages	Apoe
C1qb	0	3.57205811468333	0.394	0.04	0	Macrophages	C1qb
C1qa	0	3.40460584878411	0.329	0.021	0	Macrophages	C1qa
C1qc	0	2.67696655530042	0.348	0.021	0	Macrophages	C1qc
Sdc41	0	2.25754173059538	0.711	0.173	0	Macrophages	Sdc4
Mafb1	0	2.21685217511657	0.777	0.158	0	Macrophages	Mafb
Lgmn	0	2.05443178589902	0.796	0.204	0	Macrophages	Lgmn
Gngt21	0	2.04039173434557	0.783	0.311	0	Macrophages	Gngt2
Ctsb2	0	1.83546470148549	0.974	0.644	0	Macrophages	Ctsb
Ms4a6c1	0	1.83525696305271	0.923	0.219	0	Macrophages	Ms4a6c
Csf1r1	0	1.78046399838001	0.844	0.245	0	Macrophages	Csf1r
Aif1	0	1.77966149173245	0.623	0.097	0	Macrophages	Aif1
Ctss2	0	1.70416372609843	0.972	0.552	0	Macrophages	Ctss
Apoc21	0	1.69617809068445	0.706	0.24	0	Macrophages	Apoc2
Ms4a6d1	0	1.6552054006101	0.785	0.235	0	Macrophages	Ms4a6d
Fcgr2b1	0	1.59565304798456	0.79	0.291	0	Macrophages	Fcgr2b
Msr11	0	1.59314482859287	0.62	0.122	0	Macrophages	Msr1
Pou2f21	0	1.58293109115743	0.709	0.219	0	Macrophages	Pou2f2
Pid11	0	1.56048104778701	0.742	0.195	0	Macrophages	Pid1
Clec4a11	0	1.54147864946731	0.76	0.148	0	Macrophages	Clec4a1
Clec4a31	0	1.53526530428202	0.775	0.224	0	Macrophages	Clec4a3
Pla2g71	0	1.52890407362857	0.93	0.553	0	Macrophages	Pla2g7
Mmp14	0	1.3289368730014	0.505	0.072	0	Macrophages	Mmp14
Spic	0	1.30541598867849	0.308	0.013	0	Macrophages	Spic
Fcgr11	0	1.24312796894017	0.611	0.142	0	Macrophages	Fcgr1
C3ar1	0	1.207702290956	0.396	0.043	0	Macrophages	C3ar1
Adgre4	0	0.78337649698084	0.28	0.02	0	Macrophages	Adgre4
Cst3	9.65950487884477e-304	1.14446624111799	0.972	0.835	2.03390534728956e-299	Macrophages	Cst3
Ifi2072	1.9215532474722e-298	1.36054282665548	0.785	0.289	4.04602251787747e-294	Macrophages	Ifi207
Fcer1g	5.88982832838621e-294	0.993581966304741	0.987	0.863	1.240162252825e-289	Macrophages	Fcer1g
Ms4a4a1	2.53946599512926e-289	0.815680431246878	0.381	0.063	5.34709959934417e-285	Macrophages	Ms4a4a
Ctsz2	1.2821997151302e-285	1.20156151647924	0.925	0.533	2.69979972017814e-281	Macrophages	Ctsz
Ftl12	9.11711392239458e-259	0.924498389723849	0.994	0.983	1.9196995074994e-254	Macrophages	Ftl1
Saa31	3.15755412914545e-254	2.82175389091509	0.785	0.448	6.64854597432865e-250	Macrophages	Saa3
Cd300c2	1.24120550802108e-251	1.20798472717486	0.707	0.292	2.61348231768919e-247	Macrophages	Cd300c2
Fcgr4	3.25602767427355e-237	1.3719804579889	0.826	0.476	6.85589187095039e-233	Macrophages	Fcgr4
Cxcl16	7.60842623922408e-235	0.954057912893216	0.384	0.078	1.60203022893102e-230	Macrophages	Cxcl16
Nupr1	9.79302717506465e-232	1.19750151281692	0.568	0.196	2.06201980198161e-227	Macrophages	Nupr1
Treml4	1.12177258214023e-229	0.934999589441251	0.34	0.063	2.36200434895446e-225	Macrophages	Treml4
Atox11	3.72875379980576e-229	1.05005419070518	0.889	0.706	7.85126400087101e-225	Macrophages	Atox1
Cd86	1.35026818905515e-225	0.974244208285495	0.536	0.17	2.84312469887453e-221	Macrophages	Cd86
Efhd2	7.06117259169214e-223	1.03241423883573	0.913	0.709	1.4868005009067e-218	Macrophages	Efhd2
Sash1	2.95834043305022e-222	0.78645290311839	0.337	0.064	6.22908161583054e-218	Macrophages	Sash1
Sod2	5.34579526998023e-222	1.4845080436984	0.885	0.615	1.12561065204704e-217	Macrophages	Sod2
Pld41	1.34711380802139e-216	0.99292604114765	0.585	0.203	2.83648283416984e-212	Macrophages	Pld4
Ccl92	6.30015797491919e-216	1.36751347336415	0.691	0.278	1.32656126319899e-211	Macrophages	Ccl9
Zeb22	2.67610432276381e-215	1.09022109397821	0.935	0.609	5.63480526201149e-211	Macrophages	Zeb2
Cmklr1	1.14571494926202e-214	0.634439937909839	0.337	0.065	2.4124173971661e-210	Macrophages	Cmklr1
Fyb	1.37200047546051e-213	1.00902898994981	0.914	0.671	2.88888420112964e-209	Macrophages	Fyb
Marcks	3.43674057566493e-213	0.906668916162878	0.887	0.51	7.23640095612007e-209	Macrophages	Marcks
Ifi302	2.74829345306444e-210	1.03110729184627	0.806	0.351	5.78680669477248e-206	Macrophages	Ifi30
Slc11a1	2.25642164736781e-207	1.00131015999974	0.737	0.349	4.75112142069765e-203	Macrophages	Slc11a1
Lacc1	2.14647202773802e-205	0.754697113714395	0.417	0.107	4.51961150160517e-201	Macrophages	Lacc1
Blvrb	3.0394980668477e-202	1.04951442506013	0.534	0.194	6.39996712955451e-198	Macrophages	Blvrb
Lamp12	1.78490494121709e-200	0.94481584065022	0.897	0.577	3.7582958442267e-196	Macrophages	Lamp1
Ifi2041	3.13906336377439e-199	0.909245599858907	0.713	0.306	6.60961181876336e-195	Macrophages	Ifi204
Ecm1	5.60758430384024e-199	1.30970925813891	0.489	0.163	1.1807329510166e-194	Macrophages	Ecm1
Tgfbi1	4.04281907330842e-197	1.4536193386141	0.84	0.579	8.51255984075822e-193	Macrophages	Tgfbi
B2m	5.1754582183722e-197	0.700655217530892	0.993	0.987	1.08974448246045e-192	Macrophages	B2m
Cdkn1a1	1.65635260806457e-195	1.00655539765679	0.815	0.439	3.48761605154076e-191	Macrophages	Cdkn1a
Fam49a	1.09259593808384e-194	0.806650457756675	0.392	0.102	2.30057000722934e-190	Macrophages	Fam49a
Lst1	3.4656470574288e-194	1.17294375103407	0.776	0.425	7.29726644412207e-190	Macrophages	Lst1
Pltp1	5.46383183114119e-193	1.24046043638264	0.453	0.132	1.15046443036509e-188	Macrophages	Pltp
Mrpl521	8.87903933078411e-192	0.969879203238402	0.816	0.465	1.8695705214899e-187	Macrophages	Mrpl52
Hfe	2.48223996332694e-190	0.608905421542587	0.276	0.049	5.2266044667812e-186	Macrophages	Hfe
Ms4a4c1	4.91423147620684e-190	0.915590736758823	0.531	0.172	1.03474057963011e-185	Macrophages	Ms4a4c
Atp1a11	6.73477596385012e-188	1.01718457925165	0.784	0.446	1.41807442694828e-183	Macrophages	Atp1a1
Ifi205	1.09149306701444e-182	0.844632710522459	0.282	0.052	2.2982478019056e-178	Macrophages	Ifi205
Cndp22	2.8778627970798e-181	1.08905110677885	0.624	0.285	6.05962790553123e-177	Macrophages	Cndp2
Socs3	3.60417666138881e-181	1.13955042787114	0.738	0.397	7.58895437822027e-177	Macrophages	Socs3
Ms4a6b2	5.27712627900915e-180	0.758597132676025	0.703	0.276	1.11115170930817e-175	Macrophages	Ms4a6b
Gab1	6.68659436454202e-180	0.794603087862504	0.374	0.1	1.40792930939797e-175	Macrophages	Gab1
Filip1l1	6.9554541084815e-180	1.05761520343801	0.61	0.261	1.46454041708187e-175	Macrophages	Filip1l
Zfand51	7.03780784142813e-180	1.08100976507703	0.878	0.621	1.48188081909111e-175	Macrophages	Zfand5
F101	9.17231536335508e-177	1.16574413043008	0.637	0.288	1.93132272290805e-172	Macrophages	F10
Ctsh1	5.01171259416045e-173	0.901931862989647	0.777	0.423	1.05526620382642e-168	Macrophages	Ctsh
Rgs11	3.11033964877826e-171	1.29576156442181	0.741	0.369	6.54913116446751e-167	Macrophages	Rgs1
Rgs10	7.45416908435862e-171	0.875533744594199	0.469	0.156	1.56954984240255e-166	Macrophages	Rgs10
Acp2	9.11211784892429e-171	0.734759180488808	0.394	0.115	1.9186475342695e-166	Macrophages	Acp2
Cyth31	1.71857819753072e-170	0.990124259410448	0.495	0.177	3.61863825272069e-166	Macrophages	Cyth3
Rps291	2.26097273453503e-170	0.674532369313598	0.994	0.972	4.76070418983695e-166	Macrophages	Rps29
Ctsc2	6.6378947515834e-170	1.06203258510355	0.83	0.523	1.3976751188934e-165	Macrophages	Ctsc
Cd681	1.00279800778188e-169	0.888659842552444	0.75	0.396	2.11149148518553e-165	Macrophages	Cd68
Hspa83	2.68656763128152e-169	0.793737786869442	0.989	0.909	5.65683680442637e-165	Macrophages	Hspa8
Acp51	4.19891159255753e-169	1.24020228339452	0.539	0.215	8.84122824928913e-165	Macrophages	Acp5
Tmem176b	7.09313539477201e-169	1.34059164494445	0.466	0.161	1.49353058872319e-164	Macrophages	Tmem176b
Zfp36	1.65774269262586e-164	1.01803473455708	0.883	0.687	3.49054301359302e-160	Macrophages	Zfp36
Abi3	3.53659334498296e-164	0.721215965662685	0.344	0.091	7.44665094719612e-160	Macrophages	Abi3
Nme22	3.8019270186002e-164	0.898538874714383	0.9	0.574	8.00533753036457e-160	Macrophages	Nme2
Mcub1	3.30085126071364e-163	0.698771111756949	0.424	0.134	6.95027241455864e-159	Macrophages	Mcub
Stab1	8.59713532633547e-163	0.609334217162177	0.257	0.049	1.8102128143132e-158	Macrophages	Stab1
Ninj1	1.78902973995162e-162	0.884835466941597	0.689	0.344	3.76698102044213e-158	Macrophages	Ninj1
Mpeg12	2.09940847387587e-162	0.673197826311877	0.843	0.425	4.42051448259302e-158	Macrophages	Mpeg1
Jarid21	6.60572177599306e-162	0.914364206828205	0.594	0.269	1.3909007771531e-157	Macrophages	Jarid2
Gm63771	1.0998155228208e-161	0.887724186465506	0.462	0.156	2.31577156485148e-157	Macrophages	Gm6377
Arl4c1	5.1043991981317e-159	0.916652674284493	0.655	0.305	1.07478229515861e-154	Macrophages	Arl4c
Klf41	1.0392160545197e-157	1.06753086622031	0.678	0.334	2.18817332439667e-153	Macrophages	Klf4
Cd381	1.26496890798845e-154	1.21611447836735	0.604	0.304	2.66351853266048e-150	Macrophages	Cd38
Lyn1	1.17707771089809e-153	0.841109208295595	0.897	0.707	2.47845482806701e-149	Macrophages	Lyn
Tmem176a	1.57760990076945e-151	1.11905923935066	0.436	0.149	3.32181540706015e-147	Macrophages	Tmem176a
Psap2	9.53357617447845e-151	0.613589282347004	0.932	0.709	2.00738979929818e-146	Macrophages	Psap
Dusp11	5.03896130658334e-148	0.989302575339239	0.901	0.7	1.06100369271419e-143	Macrophages	Dusp1
Lrp13	1.96196737604809e-147	0.87283793678863	0.627	0.291	4.13111850700686e-143	Macrophages	Lrp1
Prdx13	7.95983604605053e-146	0.802358395320785	0.864	0.511	1.6760230778564e-141	Macrophages	Prdx1
Adap2	1.40870625406026e-144	0.590806507897261	0.303	0.077	2.96617188854929e-140	Macrophages	Adap2
Havcr2	1.54110401986755e-144	0.843718591045566	0.459	0.175	3.24494862423312e-140	Macrophages	Havcr2
S100a42	4.82638139936414e-144	0.937081280294739	0.663	0.3	1.01624286745011e-139	Macrophages	S100a4
Npc21	6.90729195698228e-143	0.823782352440368	0.867	0.665	1.45439939446219e-138	Macrophages	Npc2
Atp6v0c1	1.52158243959442e-142	0.714612164205187	0.926	0.854	3.20384398481001e-138	Macrophages	Atp6v0c
Cd74	6.40852612802852e-142	1.17235134791812	0.536	0.222	1.34937926151769e-137	Macrophages	Cd74
Plxnb2	8.76258625848881e-142	0.556920307836021	0.305	0.08	1.8450501625874e-137	Macrophages	Plxnb2
Gpx11	4.28771774477607e-141	0.978621419243977	0.926	0.82	9.0282184834005e-137	Macrophages	Gpx1
Rras	6.8595522697817e-140	0.715664267825901	0.418	0.149	1.44434732592524e-135	Macrophages	Rras
Zfp36l1	1.88448425221455e-139	1.0396113215749	0.789	0.531	3.96797004146296e-135	Macrophages	Zfp36l1
Calm1	2.39572071131826e-139	0.748563614618685	0.972	0.959	5.04442952975173e-135	Macrophages	Calm1
Bax1	6.457573839454e-137	0.780195061490741	0.687	0.383	1.35970674763544e-132	Macrophages	Bax
Rps91	9.48484581188843e-137	0.514062024679443	0.994	0.991	1.99712913415123e-132	Macrophages	Rps9
Tgfb11	2.17747044099694e-135	0.863246354804342	0.707	0.417	4.58488176056316e-131	Macrophages	Tgfb1
Atf3	3.72162306709512e-135	1.15528349883295	0.713	0.414	7.83624953007548e-131	Macrophages	Atf3
Ier3	7.0976565948034e-132	1.11978494625864	0.789	0.557	1.4944825726018e-127	Macrophages	Ier3
Ctsa1	1.16620146057833e-131	0.79739530768718	0.681	0.377	2.45555379539373e-127	Macrophages	Ctsa
Rps251	3.84191082918776e-129	0.572586474750132	0.972	0.927	8.08952744193774e-125	Macrophages	Rps25
Tubb61	8.50075164536093e-129	0.65851627532407	0.449	0.176	1.7899182664472e-124	Macrophages	Tubb6
Stap1	8.42223921998363e-127	1.11004128473031	0.589	0.305	1.77338669015975e-122	Macrophages	Stap1
Plekho1	9.54917427216823e-127	0.522967733304147	0.356	0.113	2.01067413474774e-122	Macrophages	Plekho1
Ly861	8.19364498351827e-125	0.710047480738192	0.443	0.167	1.72525388772961e-120	Macrophages	Ly86
Ctsl1	1.53194262346052e-123	1.13035880745205	0.788	0.542	3.22565838795847e-119	Macrophages	Ctsl
Maf1	9.11351547695899e-123	0.803035676353558	0.42	0.157	1.91894181882849e-118	Macrophages	Maf
Cd3022	1.14866899293476e-122	0.676850660677497	0.653	0.325	2.41863743152343e-118	Macrophages	Cd302
Rap1a	1.61591385140746e-122	0.844858953138574	0.793	0.612	3.40246820552355e-118	Macrophages	Rap1a
Nfe2l2	5.20554153085834e-122	0.73371156086619	0.823	0.583	1.09607882473753e-117	Macrophages	Nfe2l2
Rpl261	1.28538246788664e-121	0.585575469943396	0.987	0.925	2.70650132438212e-117	Macrophages	Rpl26
Tifa	4.98547504290577e-120	0.620184060881794	0.339	0.111	1.04974162503424e-115	Macrophages	Tifa
Ap1s22	5.70583583558038e-120	1.04322473022983	0.696	0.432	1.20142079353981e-115	Macrophages	Ap1s2
Rrbp12	6.12053632887707e-120	0.737641945258124	0.848	0.612	1.28874012940836e-115	Macrophages	Rrbp1
Ucp21	1.09632882569265e-119	0.715249065564874	0.909	0.814	2.30842997537845e-115	Macrophages	Ucp2
Arhgef10l1	1.45162698251436e-119	0.556146794160341	0.277	0.076	3.05654577438224e-115	Macrophages	Arhgef10l
Spred1	2.76653319796488e-118	0.61738774458073	0.319	0.1	5.82521230163485e-114	Macrophages	Spred1
Grk3	9.63596525706285e-118	0.73860715751118	0.268	0.073	2.02894884452715e-113	Macrophages	Grk3
[truncated: 2,263 more rows]
